# Supplementary material for: Genome-wide analysis captures the determinants of the antibiotic cross-resistance interaction network
Source: Nat Commun. 2014 Jul 8;5:4352. doi: 10.1038/ncomms5352 (PMC4102323; doi:10.1038/ncomms5352)
Supplement: Supplementary Data 1 — Dataset of cross-resistance interactions [file ncomms5352-s2.xls]

## Sheet: Description
Supplementary Data 1.: The results of the systematic measurement of antibiotic susceptibilities.
CR_evolved_line_level	To identify statistically significant cross-resistance interactions, we compared the growth values of evolved lines to that of adapted control lines under each antibiotic condition (see details in Material and Methods).We tested whether each of the 120 (10 x 12) evolved line showed a significant growth difference from the set of 10 adapted control lines. This yielded a 120 x 12 matrix of evolutio…
ABPairsFeatures	Variable description: ab1->ab2: CR frequency against antbiotic2 between the 10 independently evolved populations to antbiotic1; ab1->ab2: CR frequency against antbiotic1 between the 10 independently evolved populations to antbiotic2; Average CR frequency: the average value of ab1->ab2 and ab2->ab1; Mutation profile similarity: the fraction of shared mutated genes based on the sequencing results o…
Antibiotic abbreviations	Containing the full name and abrreviations of the used antibiotics
References
1	Girgis HS, Hottes AK, Tavazoie S.	Genetic architecture of intrinsic antibiotic susceptibility.
2	Yeh P, Tschumi AI, Kishony R.	Functional classification of drugs by properties of their pairwise interactions.

## Sheet: CR_evolved_line_level
Gradually increased antibiotic dosage during the evolution experiment
	Antibiotics to be tested against
Populations evolved to this antibiotic	DOX	TET	KAN	CHL	CPR	AMP	NIT	ERY	NAL	FOX	TOB	TRM
TOB_1	0	0	-1	0	-1	0	0	0	0	-1	NA	0
TOB_2	0	0	-1	0	0	0	0	0	0	0	NA	0
TOB_3	0	0	-1	0	0	0	0	0	0	0	NA	0
TOB_4	0	0	-1	0	0	0	0	0	0	0	NA	0
TOB_5	0	0	-1	0	0	0	0	0	0	0	NA	0
TOB_6	0	0	-1	0	0	0	0	0	0	0	NA	0
TOB_7	0	0	-1	0	0	0	0	0	0	0	NA	0
TOB_8	0	0	-1	0	0	0	0	0	0	0	NA	0
TOB_9	0	0	0	0	0	0	0	0	0	0	NA	0
TOB_10	0	0	-1	0	0	0	0	0	0	0	NA	0
KAN_1	0	0	NA	0	0	0	0	0	0	0	0	0
KAN_2	0	0	NA	0	0	0	0	0	0	0	-1	0
KAN_3	0	0	NA	0	-1	0	0	0	0	0	-1	0
KAN_6	0	0	NA	0	0	0	0	0	0	0	-1	0
KAN_7	0	0	NA	0	0	0	0	0	0	0	-1	0
KAN_8	0	0	NA	0	0	0	0	0	0	0	0	0
KAN_9	0	0	NA	0	0	0	0	0	0	0	-1	0
KAN_10	0	0	NA	0	0	0	0	0	0	0	-1	0
KAN_4	0	0	NA	0	0	0	0	0	0	0	-1	0
KAN_5	0	0	NA	0	0	0	0	0	0	0	0	0
CPR_1	-1	-1	0	0	NA	0	0	0	-1	-1	0	0
CPR_2	-1	-1	0	0	NA	0	0	0	-1	-1	0	0
CPR_3	-1	-1	0	0	NA	-1	0	0	-1	-1	0	-1
CPR_4	-1	-1	0	0	NA	-1	0	-1	-1	-1	0	-1
CPR_5	0	0	0	0	NA	0	0	0	-1	0	0	-1
CPR_6	-1	-1	0	0	NA	-1	0	-1	-1	-1	0	-1
CPR_7	-1	-1	0	0	NA	-1	0	0	-1	-1	0	-1
CPR_8	0	-1	0	0	NA	0	0	0	0	0	0	-1
CPR_9	-1	-1	0	0	NA	-1	0	-1	-1	-1	0	-1
CPR_10	-1	-1	0	0	NA	0	0	0	-1	-1	0	-1
NIT_1	0	0	0	0	-1	0	NA	0	0	-1	0	0
NIT_2	-1	-1	0	0	-1	0	NA	0	-1	-1	0	0
NIT_3	0	0	0	0	-1	0	NA	0	-1	-1	0	0
NIT_6	-1	-1	0	0	-1	-1	NA	0	-1	-1	0	-1
NIT_7	0	0	0	0	-1	-1	NA	-1	-1	-1	0	-1
NIT_8	0	0	0	0	0	0	NA	0	-1	-1	0	0
NIT_9	0	0	0	0	0	0	NA	0	-1	-1	0	0
NIT_10	0	0	0	0	-1	0	NA	0	0	-1	0	0
NIT_4	-1	-1	0	0	-1	-1	NA	0	-1	-1	0	-1
NIT_5	0	0	0	0	-1	0	NA	0	0	-1	0	0
AMP_1	0	-1	0	0	-1	NA	-1	0	0	-1	0	-1
AMP_2	0	-1	0	0	-1	NA	0	0	-1	-1	0	0
AMP_3	0	-1	0	0	-1	NA	0	0	-1	-1	0	0
AMP_4	-1	-1	0	0	-1	NA	0	0	0	0	0	0
AMP_5	-1	-1	0	0	-1	NA	0	0	0	0	0	-1
AMP_6	-1	-1	0	-1	-1	NA	0	0	-1	-1	0	-1
AMP_7	-1	-1	0	-1	-1	NA	-1	-1	-1	-1	0	-1
AMP_8	0	-1	0	0	-1	NA	0	0	0	-1	0	-1
AMP_9	-1	-1	0	0	-1	NA	0	0	0	-1	0	-1
AMP_10	0	-1	0	0	-1	NA	0	0	0	-1	0	0
ERY_1	-1	-1	0	-1	-1	-1	0	NA	-1	-1	0	-1
ERY_2	-1	-1	-1	-1	0	-1	0	NA	-1	-1	0	-1
ERY_3	0	0	0	0	0	0	0	NA	-1	0	0	-1
ERY_4	-1	0	0	0	0	0	0	NA	0	0	0	0
ERY_5	-1	0	0	0	0	0	0	NA	-1	0	0	0
ERY_6	-1	-1	-1	-1	0	-1	0	NA	-1	-1	0	-1
ERY_7	0	0	0	0	0	0	0	NA	-1	0	0	0
ERY_8	-1	-1	-1	-1	-1	-1	0	NA	-1	-1	-1	-1
ERY_9	0	0	0	0	0	0	0	NA	0	0	0	0
ERY_10	0	0	0	0	0	0	0	NA	0	0	0	0
TRM_1	0	0	0	0	0	0	0	0	-1	-1	0	NA
TRM_2	-1	-1	0	0	-1	-1	0	-1	-1	0	0	NA
TRM_3	0	0	0	0	0	0	0	0	0	-1	0	NA
TRM_6	-1	-1	0	0	0	-1	0	-1	-1	-1	0	NA
TRM_7	-1	0	-1	0	0	-1	0	0	-1	-1	0	NA
TRM_8	-1	-1	0	-1	-1	0	0	-1	-1	0	0	NA
TRM_9	-1	-1	0	-1	-1	0	0	-1	-1	-1	0	NA
TRM_10	-1	-1	0	0	0	-1	0	-1	-1	-1	0	NA
TRM_4	0	0	0	0	0	0	0	0	0	0	0	NA
TRM_5	-1	-1	0	0	-1	0	0	-1	-1	0	0	NA
TET_1	-1	NA	0	0	0	-1	0	-1	-1	-1	0	-1
TET_2	-1	NA	0	0	0	-1	0	-1	-1	-1	0	-1
TET_3	-1	NA	0	0	0	-1	0	-1	-1	-1	0	-1
TET_4	0	NA	0	0	-1	-1	0	0	0	-1	0	0
TET_5	-1	NA	0	0	0	0	0	-1	0	-1	0	-1
TET_6	-1	NA	0	0	0	0	0	0	0	-1	0	-1
TET_7	-1	NA	0	0	0	-1	0	-1	-1	-1	0	-1
TET_8	-1	NA	0	-1	0	-1	0	-1	-1	-1	0	-1
TET_9	0	NA	0	-1	0	0	0	0	0	-1	0	-1
TET_10	0	NA	0	0	0	0	0	0	0	0	0	0
DOX_1	NA	-1	0	-1	-1	-1	0	-1	-1	-1	0	-1
DOX_2	NA	-1	0	-1	-1	-1	0	-1	-1	-1	0	-1
DOX_3	NA	-1	0	-1	-1	-1	0	-1	-1	-1	0	-1
DOX_4	NA	-1	0	-1	-1	-1	0	-1	-1	-1	0	-1
DOX_5	NA	-1	0	-1	-1	-1	0	-1	-1	-1	0	-1
DOX_6	NA	-1	0	-1	-1	-1	0	-1	-1	-1	0	-1
DOX_7	NA	-1	0	-1	-1	-1	0	-1	-1	-1	0	-1
DOX_8	NA	-1	0	-1	-1	-1	0	-1	-1	-1	0	-1
DOX_9	NA	-1	0	-1	-1	-1	0	-1	-1	-1	0	-1
DOX_10	NA	-1	0	-1	-1	-1	0	-1	-1	-1	0	-1
CHL_1	0	-1	0	NA	-1	0	0	0	0	0	0	0
CHL_2	-1	-1	-1	NA	-1	-1	0	0	-1	-1	0	0
CHL_3	-1	-1	0	NA	-1	-1	0	0	-1	-1	0	-1
CHL_4	0	-1	0	NA	-1	0	0	0	0	0	0	0
CHL_5	-1	-1	0	NA	-1	0	0	0	-1	0	0	0
CHL_6	0	0	0	NA	0	0	0	0	0	0	0	0
CHL_7	-1	-1	-1	NA	-1	-1	0	0	-1	-1	-1	-1
CHL_8	0	0	0	NA	0	0	0	0	0	0	0	0
CHL_9	-1	-1	-1	NA	-1	-1	0	0	-1	-1	0	-1
CHL_10	0	0	0	NA	0	0	0	0	0	0	0	0
FOX_1	-1	-1	0	-1	0	-1	0	-1	-1	NA	0	-1
FOX_2	-1	-1	0	-1	-1	-1	-1	0	-1	NA	0	-1
FOX_3	-1	-1	0	0	0	0	0	0	0	NA	0	0
FOX_6	-1	-1	0	-1	-1	-1	0	-1	-1	NA	0	-1
FOX_7	-1	-1	0	-1	-1	-1	0	-1	-1	NA	0	-1
FOX_8	0	-1	0	0	-1	-1	0	0	-1	NA	0	-1
FOX_9	0	0	0	0	0	0	0	0	0	NA	0	0
FOX_10	-1	-1	0	-1	-1	-1	0	0	-1	NA	0	-1
FOX_4	0	-1	0	0	0	-1	0	0	0	NA	0	0
FOX_5	-1	-1	0	-1	-1	-1	0	0	-1	NA	0	-1
NAL_1	0	0	0	0	-1	-1	0	-1	NA	0	-1	0
NAL_2	0	0	0	0	-1	0	0	-1	NA	0	NA	0
NAL_3	-1	-1	-1	-1	-1	-1	0	-1	NA	-1	-1	0
NAL_4	-1	-1	0	0	-1	-1	0	-1	NA	-1	0	0
NAL_5	0	0	0	0	-1	0	0	0	NA	-1	0	0
NAL_6	-1	-1	0	-1	-1	-1	0	-1	NA	-1	0	-1
NAL_7	-1	-1	0	-1	-1	-1	0	-1	NA	-1	0	0
NAL_8	-1	-1	0	-1	-1	-1	0	-1	NA	-1	0	-1
NAL_9	-1	-1	0	-1	-1	-1	0	0	NA	-1	0	-1
NAL_10	-1	-1	0	-1	-1	-1	0	-1	NA	0	-1	0

## Sheet: ABPairsFeatures
Antibiotic1	Antibiotic2	Mode of action of antibioitc1	Mode of action of antibioitc2	ab1->ab2	ab2->ab1	Average CR frequency	Mutation profile similarity	Chemogenomic similarity	Chemical fingerprint similarities	AB interaction
AMP	CHL	cell wall	50S protein synthesis	0.2	0.4	0.3	0.156667	NA	0.326923	No interaction
AMP	CPR	cell wall	gyrase inhibitor	1	0.5	0.75	0.0645523	NA	0.224576	No interaction
AMP	DOX	cell wall	30S protein synthesis	0.5	1	0.75	0.0615079	0.1125	0.189394	Antagonistic
AMP	ERY	cell wall	50S protein synthesis	0.1	0.4	0.25	0.0603175	0.030303	0.17623	Synergistic
AMP	FOX	cell wall	cell wall	0.8	0.8	0.8	0.181075	0.229508	0.475352	Synergistic
AMP	KAN	aminoglycoside;Protein synthesis	cell wall	0	0	0	0	NA	0.115385	NA
AMP	NAL	cell wall	gyrase inhibitor	0.4	0.8	0.6	0.0214962	0.0315789	0.192857	No interaction
AMP	NIT	cell wall	multiple	0.2	0.3	0.25	0.0258272	0	0.155039	Antagonistic
AMP	TET	cell wall	cell wall	1	0.6	0.8	0.0708333	0.0862069	0.254967	Antagonistic
AMP	TOB	aminoglycoside;Protein synthesis	cell wall	0	0	0	0.00923611	0.00431035	0.114833	Synergistic
AMP	TRM	cell wall	folic acid biosynthesis	0.6	0.4	0.5	0.0427579	0.0416667	0.154185	Antagonistic
CHL	ERY	50S protein synthesis	50S protein synthesis	0	0.4	0.2	0.105222	NA	0.181818	Synergistic
CHL	TRM	50S protein synthesis	folic acid biosynthesis	0.3	0.2	0.25	0.119349	NA	0.195122	Antagonistic
CPR	CHL	50S protein synthesis	gyrase inhibitor	0	0.7	0.35	0.10129	NA	0.281609	No interaction
CPR	DOX	30S protein synthesis	gyrase inhibitor	0.8	1	0.9	0.096	NA	0.144737	Antagonistic
CPR	ERY	50S protein synthesis	gyrase inhibitor	0.3	0.2	0.25	0.0760664	NA	0.147059	No interaction
CPR	KAN	aminoglycoside;Protein synthesis	gyrase inhibitor	0	0.1	0.05	0.0040404	NA	0.111801	NA
CPR	NAL	gyrase inhibitor	gyrase inhibitor	0.9	1	0.95	0.15457	NA	0.338095	No interaction
CPR	NIT	gyrase inhibitor	multiple	0	0.8	0.4	0.00668651	NA	0.172249	No interaction
CPR	TET	30S protein synthesis	gyrase inhibitor	0.9	0.1	0.5	0.0513333	NA	0.230189	Antagonistic
CPR	TOB	aminoglycoside;Protein synthesis	gyrase inhibitor	0	0.1	0.05	0.00535714	NA	0.111111	No interaction
CPR	TRM	gyrase inhibitor	folic acid biosynthesis	0.8	0.4	0.6	0.0748706	NA	0.1875	No interaction
DOX	CHL	50S protein synthesis	30S protein synthesis	1	0.5	0.75	0.195302	NA	0.158879	No interaction
DOX	ERY	50S protein synthesis	30S protein synthesis	1	0.6	0.8	0.0453333	0.0178571	0.628931	Synergistic
DOX	TRM	30S protein synthesis	folic acid biosynthesis	1	0.7	0.85	0.0626667	0.123077	0.0833333	Antagonistic
ERY	TRM	50S protein synthesis	folic acid biosynthesis	0.5	0.6	0.55	0.103095	0.0588235	0.0837696	Antagonistic
FOX	CHL	cell wall	50S protein synthesis	0.6	0.4	0.5	0.143797	NA	0.204778	No interaction
FOX	CPR	cell wall	gyrase inhibitor	0.6	0.8	0.7	0.0375228	NA	0.176849	No interaction
FOX	DOX	cell wall	30S protein synthesis	0.7	1	0.85	0.02	0.0888889	0.167164	Antagonistic
FOX	ERY	cell wall	50S protein synthesis	0.3	0.4	0.35	0.0589365	0.0238095	0.159236	Synergistic
FOX	KAN	aminoglycoside;Protein synthesis	cell wall	0	0	0	0	NA	0.0918728	NA
FOX	NAL	cell wall	gyrase inhibitor	0.7	0.7	0.7	0.0122896	0.0490196	0.223214	No interaction
FOX	NIT	cell wall	multiple	0.1	1	0.55	0.0653398	0.0181818	0.160991	Antagonistic
FOX	TET	cell wall	30S protein synthesis	0.9	0.9	0.9	0.0393651	0.0588235	0.249315	Antagonistic
FOX	TOB	aminoglycoside;Protein synthesis	cell wall	0	0.1	0.05	0.0044582	0.0106383	0.0915493	Synergistic
FOX	TRM	cell wall	folic acid biosynthesis	0.7	0.6	0.65	0.0417778	0.0535714	0.0865385	Antagonistic
KAN	CHL	aminoglycoside;Protein synthesis	50S protein synthesis	0	0.3	0.15	0	NA	0.114094	NA
KAN	DOX	aminoglycoside;Protein synthesis	30S protein synthesis	0	0	0	0.00307692	NA	0.406897	NA
KAN	ERY	aminoglycoside;Protein synthesis	50S protein synthesis	0	0.3	0.15	0	NA	0.427419	NA
KAN	TET	aminoglycoside;Protein synthesis	30S protein synthesis	0	0	0	0	NA	0.106996	NA
KAN	TOB	aminoglycoside;Protein synthesis	aminoglycoside;Protein synthesis	0.7	0.9	0.8	0.155959	NA	0.983871	NA
KAN	TRM	aminoglycoside;Protein synthesis	folic acid biosynthesis	0	0.1	0.05	0	NA	0.0857143	NA
NAL	CHL	50S protein synthesis	gyrase inhibitor	0.6	0.5	0.55	0.0635329	NA	0.218182	Antagonistic
NAL	DOX	30S protein synthesis	gyrase inhibitor	0.7	1	0.85	0.0832672	0.174757	0.125	Antagonistic
NAL	ERY	50S protein synthesis	gyrase inhibitor	0.8	0.7	0.75	0.0357804	0	0.116	No interaction
NAL	KAN	aminoglycoside;Protein synthesis	gyrase inhibitor	0.1	0	0.05	0	NA	0.0666667	NA
NAL	NIT	gyrase inhibitor	multiple	0	0.7	0.35	0.05171	0.0128205	0.155378	Antagonistic
NAL	TET	30S protein synthesis	gyrase inhibitor	0.7	0.5	0.6	0.0493254	0.0555556	0.244966	Antagonistic
NAL	TOB	aminoglycoside;Protein synthesis	gyrase inhibitor	0.333333	0	0.166667	0	0.0184049	0.0714286	Synergistic
NAL	TRM	gyrase inhibitor	folic acid biosynthesis	0.3	0.8	0.55	0.0429101	0.0789474	0.209524	No interaction
NIT	CHL	50S protein synthesis	multiple	0	0	0	0	NA	0.240642	No interaction
NIT	DOX	30S protein synthesis	multiple	0.3	0	0.15	0	0	0.125	Antagonistic
NIT	ERY	50S protein synthesis	multiple	0.1	0	0.05	0.00636364	0	0.104545	No interaction
NIT	KAN	aminoglycoside;Protein synthesis	multiple	0	0	0	0.00166667	NA	0.0804598	NA
NIT	TET	30S protein synthesis	multiple	0.3	0	0.15	0.00939394	0.0232558	0.124161	Antagonistic
NIT	TOB	aminoglycoside;Protein synthesis	multiple	0	0	0	0	0.00675676	0.08	Synergistic
NIT	TRM	folic acid biosynthesis	multiple	0.3	0	0.15	0.0132155	0	0.106599	Synergistic
TET	CHL	50S protein synthesis	30S protein synthesis	0.2	0.7	0.45	0.145143	NA	0.222656	Antagonistic
TET	DOX	30S protein synthesis	30S protein synthesis	0.7	1	0.85	0.291333	0.178082	0.21875	Antagonistic
TET	ERY	50S protein synthesis	30S protein synthesis	0.6	0.4	0.5	0.018	0.0333333	0.218045	No interaction
TET	TRM	30S protein synthesis	folic acid biosynthesis	0.8	0.6	0.7	0.01	0.0681818	0.15444	Antagonistic
TOB	CHL	aminoglycoside;Protein synthesis	50S protein synthesis	0	0.1	0.05	0	NA	0.113333	No interaction
TOB	DOX	aminoglycoside;Protein synthesis	30S protein synthesis	0	0	0	0.00210526	0.0145228	0.413793	No interaction
TOB	ERY	aminoglycoside;Protein synthesis	50S protein synthesis	0	0.1	0.05	0.00501961	0	0.424	No interaction
TOB	TET	aminoglycoside;Protein synthesis	30S protein synthesis	0	0	0	0	0.00652174	0.106557	No interaction
TOB	TRM	aminoglycoside;Protein synthesis	folic acid biosynthesis	0	0	0	0	0.00671141	0.0928571	Synergistic

## Sheet: AntibioticAbbreviations
Antibiotic abbreviations	Full Name
DOX	Doxycylin
TET	Tetracycline
KAN	Kanamicin
CHL	Chloramphenicol
CPR	Ciprofloxacin
AMP	Ampicillin
NIT	Nitrofurantoin
ERY	Erythromycin
NAL	Nalidixic acid
FOX	Cefoxitin
TOB	Tobramycin
TRM	Trimethoprim
