# Supplementary material for: Genome-wide analysis captures the determinants of the antibiotic cross-resistance interaction network
Source: Nat Commun. 2014 Jul 8;5:4352. doi: 10.1038/ncomms5352 (PMC4102323; doi:10.1038/ncomms5352)
Supplement: Supplementary Data 2 — Validation of cross-resistance interactions. [file ncomms5352-s3.xls]

## Sheet: Sheet1
Supplementary Data 2.: Validation of cross-resistance interactions.
Relative MIC changea	Cell wall		Gyrase		Multiple	50s		30s		Folic acid	Aminoglycoside
Strains	AMP	FOX	CPR	NAL	NIT	CHL	ERY	DOX	TET	TRM	TOB	KAN
AMP2	-	-	-	-	1	-	-	-	-	-	-	-
AMP7	64	>128	2.66667	0.666667	1.5	2	3	1.33	1.33333	0.375	1	-
AMP8	64	>128	7.83333	-	-	4	-	0.17	2.67	1	-	-
FOX2	64	>128	2.66667	1	2	8	-	0.506667	2	1	-	-
FOX7	85.3333	>128	5.33333	1.33333	-	32	6	2	2.66667	1	-	1
CPR3	-	-	-	-	-	16	-	-	-	-	-	-
CPR4	16	48	333.333	16	-	-	>8	2	4	1.5	1	1
CPR6	21.3333	64	>2667	>85.3	1	-	1.5	5.33333	5.33333	4	-	-
NAL3	5.33333	8	20.8333	>85.3	-	6	4	2.66667	2	0.75	1.5	1.33333
NAL8	10.6667	12	83.3	>85.3	1	12	6	5.33333	2.66667	1.5	-	-
NIT3	-	-	-	-	-	-	0.25	-	-	-	-	-
NIT4	2	16	2.66667	2.66667	48	8	-	2	1.33333	3	-	-
NIT6	2.66667	16	2.66667	2.66667	>128	-	1	1	1.33333	1.5	1	1
CHL2	-	-	-	-	-	-	8	-	-	-	-	-
CHL3	10.6667	48	15.8333	2.66667	-	>128	-	10.7	21.3	4	0.75	-
CHL7	42.6667	48	15.8333	2.66667	3	>128	-	16	21.3	8	1.5	2
ERY1	5.33333	>128	3.91667	2	-	3	>8	21.3333	10.6667	6	-	0.5
ERY5	-	-	-	-	-	-	-	-	0.51	-	-	-
ERY8	2.66667	2	1.33333	0.666667	-	4	>8	1.33333	2	2	4	2.66667
DOX1	10.6667	24	2.66667	2.66667	-	48	>8	42.6667	21.3333	3	-	-
DOX2	10.6667	16	3.91667	2.66667	-	48	4	32	32	3	-	-
TET1	8	32	-	2.67	-	-	2	32	42.6667	2	-	-
TET2	-	-	-	-	0.38	-	-	-	-	-	-	-
TET8	8	24	1	2.67	-	32	3	21.3	128	1.5	-	-
TRM2	2	-	2.66667	1.33	-	-	3	2.67	2	>128	-	-
TRM6	4	8	-	2.67	-	-	2	2.67	2	>128	1	1
TOB3	-	0.02	-	-	-	-	-	-	-	-	>256	>85.3
TOB8	-	-	-	-	-	-	1	-	-	-	>256	>85.3
TOB9	-	-	0.25	-	-	-	-	-	-	-	-	-
KAN1	-	-	-	-	-	-	-	-	0.09	-	-	-
KAN4	-	-	-	0.08	-	-	-	-	-	-	48	>85.3
KAN6	0.17	-	-	-	-	-	-	-	-	-	128	>85.3
KAN8	-	-	-	-	0.19	-	-	-	-	-	-	-
a Relative change in the minimum inhibitory concentrations (MIC) of the antibiotics listed above, towards the randomly chosen evolved lines listed on the left. MIC was measured by standard E-test stripes and relative MIC values were counted based on the MIC values of the ancestral strain.
High-throughput resultsb	Cell wall		Gyrase		Multiple	50s		30s		Folic acid	Aminoglycoside
Strains	AMP	FOX	CPR	NAL	NIT	CHL	ERY	DOX	TET	TRM	TOB	KAN
AMP2	NA	-1	-1	-1	0	0	0	0	-1	0	0	0
AMP7	NA	-1	-1	-1	-1	-1	-1	-1	-1	-1	0	0
AMP8	NA	-1	-1	0	0	0	0	0	-1	-1	0	0
FOX2	-1	NA	-1	-1	-1	-1	0	-1	-1	-1	0	0
FOX7	-1	NA	-1	-1	0	-1	-1	-1	-1	-1	0	0
CPR3	-1	-1	NA	-1	0	0	0	-1	-1	-1	0	0
CPR4	-1	-1	NA	-1	0	0	-1	-1	-1	-1	0	0
CPR6	-1	-1	NA	-1	0	0	-1	-1	-1	-1	0	0
NAL3	-1	-1	-1	NA	0	-1	-1	-1	-1	0	-1	-1
NAL8	-1	-1	-1	NA	0	-1	-1	-1	-1	-1	0	0
NIT3	0	-1	-1	-1	NA	0	0	0	0	0	0	0
NIT4	-1	-1	-1	-1	NA	0	0	-1	-1	-1	0	0
NIT6	-1	-1	-1	-1	NA	0	0	-1	-1	-1	0	0
CHL2	-1	-1	-1	-1	0	NA	0	-1	-1	0	0	-1
CHL3	-1	-1	-1	-1	0	NA	0	-1	-1	-1	0	0
CHL7	-1	-1	-1	-1	0	Na	0	-1	-1	-1	-1	-1
ERY1	-1	-1	-1	-1	0	-1	NA	-1	-1	-1	0	0
ERY5	0	0	0	-1	0	0	NA	-1	0	0	0	0
ERY8	-1	-1	-1	-1	0	-1	NA	-1	-1	-1	-1	-1
DOX1	-1	-1	-1	-1	0	-1	-1	NA	-1	-1	0	0
DOX2	-1	-1	-1	-1	0	-1	-1	NA	-1	-1	0	0
TET1	-1	-1	0	-1	0	0	-1	-1	NA	-1	0	0
TET2	-1	-1	0	-1	0	0	-1	-1	NA	-1	0	0
TET8	-1	-1	0	-1	0	-1	-1	-1	NA	-1	0	0
TRM2	-1	0	-1	-1	0	0	-1	-1	-1	NA	0	0
TRM6	-1	-1	0	-1	0	0	-1	-1	-1	NA	0	0
TOB3	0	0	0	0	0	0	0	0	0	0	NA	-1
TOB8	0	0	0	0	0	0	0	0	0	0	NA	-1
TOB9	0	0	0	0	0	0	0	0	0	0	NA	0
KAN1	0	0	0	0	0	0	0	0	0	0	0	NA
KAN4	0	0	0	0	0	0	0	0	0	0	-1	NA
KAN6	0	0	0	0	0	0	0	0	0	0	-1	NA
KAN8	0	0	0	0	0	0	0	0	0	0	0	NA
b Results of high-throughput susceptibility measurements for the evolved lines randomly chosen for E-test validation. -1 indicates cross-resistance interactions. High-throughput susceptibility measurements were perfomed on all 120 independently evolved lines towards all 12 antibiotics.
