# Supplementary material for: Genome-wide analysis captures the determinants of the antibiotic cross-resistance interaction network
Source: Nat Commun. 2014 Jul 8;5:4352. doi: 10.1038/ncomms5352 (PMC4102323; doi:10.1038/ncomms5352)
Supplement: Supplementary Data 3 — Mutations identified in 63 laboratory evolved populations. [file ncomms5352-s4.xls]

## Sheet: pointMutations
Point Mutations
Strain	Drug evolved to	Reference Position	Type	Reference	Allele	Overlapping annotations	Coding region change	Amino acid change	Compromised function
CHL7	CHL	3813847	SNV	G	T	-	-	-	-
CPR4	CPR	365633	SNV	C	T	-	-	-	-
DOX4	DOX	142681	SNV	G	A	-	-	-	-
FOX8	FOX	3813848	SNV	C	T	-	-	-	-
NAL9	NAL	1260119	SNV	C	A	-	-	-	-
TOB9	TOB	3181797	SNV	C	A	-	-	-	-
CPR4	CPR	2818276	SNV	A	G	alaS	1758T>C	-	-
NIT3	NIT	2290058	SNV	A	T	ccmH	375T>A	-	-
CPR3	CPR	2069332	SNV	G	T	cryptic prophage CP4-44	-	-	-
NAL8	NAL	2069332	SNV	G	T	cryptic prophage CP4-44	-	-	-
TOB3	TOB	3471474	SNV	G	T	fusA	63C>A	-	-
TOB4	TOB	2468421	SNV	A	T	gtrS	1269A>T	-	-
NIT6	NIT	118640	SNV	C	T	nadC	6G>A	-	-
NAL6	NAL	2581006	SNV	C	T	nudK	495G>A	-	-
DOX3	DOX	484925	SNV	T	C	Putative promoter change of acrR	-	-	no
ERY6	ERY	484955	SNV	T	C	Putative promoter change of acrR	-	-	no
TOB3	TOB	450888	SNV	T	G	Putative promoter change of cyoABCDE	-	-	no
CPR9	CPR	250857	SNV	C	A	Putative promoter change of dinB	-	-	no
NAL8	NAL	892145	SNV	G	C	Putative promoter change of dusA	-	-	no
NIT7	NIT	2809387	SNV	G	T	Putative promoter change of emrAB	-	-	no
CHL2	CHL	882870	SNV	G	A	Putative promoter change of mdfA	-	-	no
CHL5	CHL	882884	SNV	C	A	Putative promoter change of mdfA	-	-	no
CHL7	CHL	882870	SNV	G	A	Putative promoter change of mdfA	-	-	no
TOB10	TOB	2403545	SNV	T	C	Putative promoter change of nuoABCEFHIJKLMN	-	-	no
CPR3	CPR	3957957	SNV	C	T	Putative promoter change of ppiC	-	-	no
CPR5	CPR	4179240	SNV	T	G	Putative promoter change of rpoBC	-	-	no
AMP2	AMP	3834108	SNV	A	G	Putative promoter change of yicJ	-	-	no
KAN9	KAN	3935526	SNV	T	C	rbsK	210T>C	-	-
NIT4	NIT	3238781	SNV	G	T	sstT	816G>T	-	-
TOB4	TOB	519076	SNV	A	T	ybbA	120A>T	-	-
FOX2	FOX	1619436	SNV	G	T	ydeE	81G>T	-	-
TOB4	TOB	3147839	SNV	A	T	yghA	156A>T	-	-
TRM9	TRM	4275928	SNV	C	T	soxR	437C>T	Ala146Val	no
DOX2	DOX	485472	SNV	C	T	acrR	488C>T	Ala163Val	no
NIT2	NIT	3820931	SNV	C	T	spoT	509C>T	Ala170Val	no
NIT3	NIT	3533367	SNV	G	A	envZ	524C>T	Ala175Val	no
KAN4	KAN	3001495	SNV	C	G	xdhB	860C>G	Ala287Gly	no
NAL6	NAL	3877040	SNV	G	T	gyrB	1103C>A	Ala368Glu	no
TOB10	TOB	4175068	SNV	G	T	tufB	1102G>T	Ala368Ser	no
NIT7	NIT	3532705	SNV	C	T	envZ	1186G>A	Ala396Thr	no
TOB9	TOB	3916688	SNV	G	A	atpA	1193C>T	Ala398Val	no
FOX6	FOX	92650	SNV	C	G	ftsI	1238C>G	Ala413Gly	no
TOB8	TOB	1990717	SNV	G	A	pgsA	125C>T	Ala42Val	no
KAN9	KAN	1959380	SNV	C	T	argS	1295C>T	Ala432Val	no
NAL6	NAL	2336074	SNV	C	T	gyrA	1369G>A	Ala457Thr	no
NIT6	NIT	826562	SNV	G	A	ybhF	1643C>T	Ala548Val	no
NAL9	NAL	2337244	SNV	C	A	gyrA	199G>T	Ala67Ser	no
TET8	TET	1617351	SNV	G	A	marR	208G>A	Ala70Thr	no
TET7	TET	1617352	SNV	C	T	marR	209C>T	Ala70Val	no
ERY6	ERY	4185723	SNV	C	T	rpoC	2351C>T	Ala784Val	no
TOB3	TOB	4186131	SNV	C	G	rpoC	2759C>G	Ala920Gly	no
ERY6	ERY	1282004	SNV	C	T	narG	2918C>T	Ala973Val	no
NIT4	NIT	604328	SNV	C	T	nfsB	320G>A	Arg107His	no
NIT4	NIT	2809120	SNV	G	T	mprA	329G>T	Arg110Leu	no
NIT7	NIT	2809123	SNV	G	T	mprA	332G>T	Arg111Leu	no
NAL3	NAL	2835790	SNV	C	A	hydN	338G>T	Arg113Leu	no
NIT8	NIT	4103344	SNV	C	T	cpxR	350G>A	Arg117His	no
NIT3	NIT	2290057	SNV	G	A	ccmH	376C>T	Arg126Trp	no
AMP9	AMP	485021	SNV	C	T	acrR	37C>T	Arg13Cys	no
FOX7	FOX	4632868	SNV	G	A	rob	466C>T	Arg156Cys	no
FOX8	FOX	4632867	SNV	C	T	rob	467G>A	Arg156His	no
ERY1	ERY	3533340	SNV	C	G	envZ	551G>C	Arg184Pro	no
NIT3	NIT	2808882	SNV	C	T	mprA	91C>T	Arg31Cys	no
KAN9	KAN	2562657	SNV	G	C	yffS	113G>C	Arg38Pro	no
AMP8	AMP	3532701	SNV	C	G	envZ	1190G>C	Arg397Pro	no
FOX1	FOX	3533727	SNV	C	A	envZ	164G>T	Arg55Leu	no
KAN6	KAN	3469622	SNV	G	T	fusA	1915C>A	Arg639Ser	no
ERY5	ERY	481479	SNV	G	A	acrB	2149C>T	Arg717Cys	no
NAL9	NAL	2809060	SNV	G	T	mprA	269G>T	Arg90Leu	no
CHL9	CHL	1617423	SNV	C	T	marR	280C>T	Arg94Cys	no
KAN6	KAN	3443879	SNV	C	A	rplF	284G>T	Arg95Leu	no
TRM10	TRM	1188237	SNV	T	C	phoQ	763A>G	Asn255Asp	no
ERY2	ERY	4275902	SNV	C	G	soxR	411C>G	Asp137Glu	no
AMP2	AMP	256394	SNV	G	A	gpt	418G>A	Asp140Asn	no
ERY5	ERY	4627987	SNV	C	A	yjjK	559G>T	Asp187Tyr	no
TRM2	TRM	49903	SNV	T	G	folA	81T>G	Asp27Glu	no
TRM6	TRM	49903	SNV	T	A	folA	81T>A	Asp27Glu	no
NIT4	NIT	3238821	SNV	G	T	sstT	856G>T	Asp286Tyr	no
TET2	TET	2782006	SNV	T	G	ypjC	1028A>C	Asp343Ala	no
AMP2	AMP	92439	SNV	G	A	ftsI	1027G>A	Asp343Asn	no
TRM9	TRM	459444	SNV	G	T	lon	1333G>T	Asp445Tyr	no
KAN1	KAN	3469783	SNV	T	C	fusA	1754A>G	Asp585Gly	no
NAL1	NAL	3163790	SNV	T	C	parC	206A>G	Asp69Gly	no
NAL8	NAL	2337228	SNV	T	C	gyrA	215A>G	Asp72Gly	no
NAL7	NAL	2337229	SNV	C	A	gyrA	214G>T	Asp72Tyr	no
CPR5	CPR	2337194	MNP	ACTCG	GTGAC	gyrA	245_249ACTCG>GTGAC	Asp82_Ser83delinsGly82_Asp83	no
CPR7	CPR	2337194	MNP	ACTCG	GTGAC	gyrA	245_249ACTCG>GTGAC	Asp82_Ser83delinsGly82_Asp83	no
NAL7	NAL	2337184	SNV	C	T	gyrA	259G>A	Asp87Asn	no
CPR9	CPR	2337183	SNV	T	C	gyrA	260A>G	Asp87Gly	no
NAL1	NAL	2337183	SNV	T	C	gyrA	260A>G	Asp87Gly	no
NAL3	NAL	2337184	SNV	C	A	gyrA	259G>T	Asp87Tyr	no
NAL6	NAL	2337184	SNV	C	A	gyrA	259G>T	Asp87Tyr	no
NIT2	NIT	3534339	SNV	C	T	ompR	268G>A	Asp90Asn	no
TET1	TET	4638035	SNV	C	T	arcA	295G>A	Asp99Asn	no
NIT2	NIT	2809127	SNV	C	A	mprA	336C>A	Cys112*	yes
TET3	TET	2164220	SNV	T	G	yegQ	529T>G	Cys177Gly	no
NIT6	NIT	3281204	SNV	C	T	kbaY	40C>T	Gln14*	yes
TOB9	TOB	1184360	SNV	T	G	potA	458A>C	Gln153Pro	no
AMP8	AMP	2428217	SNV	T	G	purF	44A>C	Gln15Pro	no
CHL3	CHL	483085	SNV	C	A	acrB	543G>T	Gln181His	no
KAN1	KAN	2713256	SNV	T	A	yfiE	87A>T	Gln29His	no
TET7	TET	2810647	SNV	C	T	emrB	10C>T	Gln4*	yes
TET2	TET	1617267	SNV	C	G	marR	124C>G	Gln42Glu	no
ERY6	ERY	1017396	SNV	G	A	ycbZ	127C>T	Gln43*	yes
NIT8	NIT	604517	SNV	T	C	nfsB	131A>G	Gln44Arg	no
FOX2	FOX	93019	SNV	A	T	ftsI	1607A>T	Gln536Leu	no
AMP9	AMP	481922	SNV	T	A	acrB	1706A>T	Gln569Leu	no
CHL5	CHL	481922	SNV	T	A	acrB	1706A>T	Gln569Leu	no
FOX7	FOX	481922	SNV	T	A	acrB	1706A>T	Gln569Leu	no
ERY2	ERY	485216	SNV	C	T	acrR	232C>T	Gln78*	yes
TOB8	TOB	190888	SNV	A	C	tsf	32A>C	Glu11Ala	no
AMP7	AMP	1913525	SNV	C	A	proQ	34G>T	Glu12*	yes
TET3	TET	1617507	SNV	G	T	marR	364G>T	Glu122*	yes
KAN6	KAN	184056	SNV	C	A	yaeH	40G>T	Glu14*	yes
NIT4	NIT	3914765	SNV	C	T	atpD	634G>A	Glu212Lys	no
TRM7	TRM	2864925	SNV	C	A	rpoS	649G>T	Glu217*	yes
TOB9	TOB	3915511	SNV	C	A	atpG	778G>T	Glu260*	yes
TET2	TET	32627	SNV	A	G	carB	1811A>G	Glu604Gly	no
CPR5	CPR	485210	SNV	G	T	acrR	226G>T	Glu76*	yes
CHL9	CHL	485006	SNV	G	T	acrR	22G>T	Glu8*	yes
FOX2	FOX	481178	SNV	T	G	acrB	2450A>C	Glu817Ala	no
KAN6	KAN	62970	SNV	C	A	rapA	295G>T	Glu99*	yes
FOX1	FOX	2140213	SNV	T	A	dcd	27A>T	Glu9Asp	no
AMP9	AMP	3636041	SNV	G	A	pitA	377G>A	Gly126Asp	no
KAN1	KAN	3336026	SNV	C	T	mlaD	458G>A	Gly153Asp	no
KAN4	KAN	3336026	SNV	C	T	mlaD	458G>A	Gly153Asp	no
KAN6	KAN	3336026	SNV	C	T	mlaD	458G>A	Gly153Asp	no
KAN8	KAN	3336026	SNV	C	T	mlaD	458G>A	Gly153Asp	no
TOB4	TOB	3336026	SNV	C	T	mlaD	458G>A	Gly153Asp	no
TOB8	TOB	3336026	SNV	C	T	mlaD	458G>A	Gly153Asp	no
TOB9	TOB	3470996	SNV	C	A	fusA	541G>T	Gly181Cys	no
NIT3	NIT	639636	SNV	G	A	ahpF	661G>A	Gly221Ser	no
NAL6	NAL	1836871	SNV	G	A	ynjD	101G>A	Gly34Glu	no
NIT6	NIT	1187850	SNV	C	A	phoQ	1150G>T	Gly384Cys	no
FOX2	FOX	1111292	SNV	G	A	opgH	1207G>A	Gly403Ser	no
CHL7	CHL	485120	SNV	G	C	acrR	136G>C	Gly46Arg	no
NIT7	NIT	1189514	SNV	C	G	phoP	157G>C	Gly53Arg	no
TOB8	TOB	3469871	SNV	C	A	fusA	1666G>T	Gly556Cys	no
NIT6	NIT	1617760	SNV	G	A	marA	163G>A	Gly55Ser	no
FOX6	FOX	481920	SNV	C	G	acrB	1708G>C	Gly570Arg	no
DOX1	DOX	1617349	SNV	G	A	marR	206G>A	Gly69Glu	no
KAN1	KAN	4031418	SNV	G	A	trkH	251G>A	Gly84Asp	no
TOB4	TOB	4186089	SNV	G	A	rpoC	2717G>A	Gly906Asp	no
TET1	TET	3533434	SNV	G	A	envZ	457C>T	His153Tyr	no
DOX5	DOX	2400925	SNV	G	T	nuoC	943C>A	His315Asn	no
TOB8	TOB	3469988	SNV	G	T	fusA	1549C>A	His517Asn	no
NIT4	NIT	4180843	SNV	C	T	rpoB	1576C>T	His526Tyr	no
KAN1	KAN	3472345	SNV	T	A	rpsL	230A>T	His77Leu	no
KAN4	KAN	3472345	SNV	T	A	rpsL	230A>T	His77Leu	no
TOB4	TOB	3472345	SNV	T	A	rpsL	230A>T	His77Leu	no
TOB8	TOB	3472345	SNV	T	A	rpsL	230A>T	His77Leu	no
FOX7	FOX	1151505	SNV	T	G	fabF	344T>G	Ile115Ser	no
TOB3	TOB	4031595	SNV	T	G	trkH	428T>G	Ile143Ser	no
KAN8	KAN	3211553	SNV	T	A	rpoD	485T>A	Ile162Asn	no
TOB10	TOB	448596	SNV	T	C	cyoB	1270A>G	Ile424Val	no
TOB10	TOB	448593	SNV	T	A	cyoB	1273A>T	Ile425Phe	no
NAL3	NAL	3172110	SNV	T	A	parE	1309A>T	Ile437Phe	no
TOB4	TOB	3469576	SNV	A	T	fusA	1961T>A	Ile654Asn	no
NAL6	NAL	2337221	SNV	G	C	gyrA	222C>G	Ile74Met	no
AMP2	AMP	3533634	SNV	A	C	envZ	257T>G	Ile86Ser	no
TRM2	TRM	50102	SNV	A	C	folA	280A>C	Ile94Leu	no
TRM6	TRM	4275826	SNV	T	A	soxR	335T>A	Leu112Gln	no
ERY1	ERY	4275907	SNV	T	G	soxR	416T>G	Leu139*	yes
NAL6	NAL	4275907	SNV	T	G	soxR	416T>G	Leu139*	yes
CPR3	CPR	4275937	SNV	T	A	soxR	446T>A	Leu149Gln	no
FOX1	FOX	485607	SNV	T	G	acrR	623T>G	Leu208Arg	no
AMP9	AMP	3917246	SNV	A	T	atpA	635T>A	Leu212Gln	no
TOB3	TOB	4102274	SNV	A	T	cpxA	725T>A	Leu242Gln	no
KAN4	KAN	3211823	SNV	T	A	rpoD	755T>A	Leu252Gln	no
CHL2	CHL	3438187	SNV	G	A	rpoA	865C>T	Leu289Phe	no
AMP7	AMP	3849798	SNV	A	T	ilvB	1010T>A	Leu337Gln	no
FOX1	FOX	92519	SNV	A	T	ftsI	1107A>T	Leu369Phe	no
KAN4	KAN	3771673	SNV	T	G	mtlA	1370T>G	Leu457Arg	no
TOB4	TOB	1184672	SNV	A	G	potA	146T>C	Leu49Pro	no
ERY8	ERY	2071118	SNV	T	C	flu	1556T>C	Leu519Pro	no
NAL7	NAL	2335575	SNV	A	G	gyrA	1868T>C	Leu623Pro	no
TOB9	TOB	4031406	SNV	T	G	trkH	239T>G	Leu80Arg	no
KAN4	KAN	4031406	SNV	T	A	trkH	239T>A	Leu80Gln	no
KAN6	KAN	4031406	SNV	T	A	trkH	239T>A	Leu80Gln	no
TOB4	TOB	4031406	SNV	T	A	trkH	239T>A	Leu80Gln	no
TOB8	TOB	4031406	SNV	T	A	trkH	239T>A	Leu80Gln	no
FOX1	FOX	4186886	SNV	A	C	rpoC	3514A>C	Lys1172Gln	no
AMP9	AMP	4186947	SNV	A	C	rpoC	3575A>C	Lys1192Thr	no
NIT4	NIT	890836	SNV	A	T	nfsA	430A>T	Lys144*	yes
KAN8	KAN	3915514	SNV	T	A	atpG	775A>T	Lys259*	yes
KAN1	KAN	2000531	SNV	T	G	fliC	1100A>C	Lys367Thr	no
NAL7	NAL	1802924	SNV	G	T	arpB	1809G>T	Lys603Asn	no
AMP8	AMP	2310771	SNV	T	G	ompC	1A>C	Met1?	yes
NIT7	NIT	2310769	SNV	C	A	ompC	3G>T	Met1?	yes
KAN6	KAN	1541256	SNV	T	G	narU	829A>C	Met277Leu	no
KAN4	KAN	3470245	SNV	A	T	fusA	1292T>A	Met431Lys	no
FOX7	FOX	3533718	SNV	A	C	envZ	173T>G	Met58Arg	no
KAN1	KAN	3914678	SNV	A	C	atpD	721T>G	Phe241Val	no
KAN6	KAN	1541261	SNV	A	T	narU	824T>A	Phe275Tyr	no
CHL9	CHL	482634	SNV	A	T	acrB	994T>A	Phe332Ile	no
TOB9	TOB	1990691	SNV	A	T	pgsA	151T>A	Phe51Ile	no
KAN9	KAN	3469758	SNV	A	T	fusA	1779T>A	Phe593Leu	no
TOB10	TOB	3469758	SNV	A	T	fusA	1779T>A	Phe593Leu	no
TOB4	TOB	3469735	SNV	A	C	fusA	1802T>G	Phe601Cys	no
KAN4	KAN	3469736	SNV	A	C	fusA	1801T>G	Phe601Val	no
FOX8	FOX	481744	SNV	G	T	acrB	1884C>A	Phe628Leu	no
FOX8	FOX	3534281	SNV	G	A	ompR	326C>T	Pro109Leu	no
FOX6	FOX	3533337	SNV	G	A	envZ	554C>T	Pro185Leu	no
FOX6	FOX	3327607	SNV	C	A	dacB	623C>A	Pro208His	no
TRM10	TRM	49884	SNV	C	T	folA	62C>T	Pro21Leu	no
TOB9	TOB	3105568	SNV	G	T	speC	1610C>A	Pro537Gln	no
TOB9	TOB	3469708	SNV	G	T	fusA	1829C>A	Pro610Gln	no
KAN8	KAN	3469561	SNV	G	T	fusA	1976C>A	Pro659Gln	no
TOB3	TOB	3469561	SNV	G	T	fusA	1976C>A	Pro659Gln	no
NAL7	NAL	2809012	SNV	C	T	mprA	221C>T	Pro74Leu	no
CHL5	CHL	485238	SNV	C	A	acrR	254C>A	Pro85Gln	no
ERY8	ERY	485238	SNV	C	A	acrR	254C>A	Pro85Gln	no
KAN9	KAN	3472304	SNV	G	A	rpsL	271C>T	Pro91Ser	no
KAN4	KAN	3138030	SNV	G	T	hybF	311C>A	Ser104*	yes
TOB4	TOB	395906	SNV	C	A	sbmA	44C>A	Ser15*	yes
TRM7	TRM	483089	SNV	G	A	acrB	539C>T	Ser180Leu	no
NIT6	NIT	3534065	SNV	G	A	ompR	542C>T	Ser181Phe	no
DOX5	DOX	1384350	SNV	C	A	ycjF	816C>A	Ser272Arg	no
ERY2	ERY	1016209	SNV	A	T	ycbZ	1314T>A	Ser438Arg	no
CPR4	CPR	3876752	SNV	G	T	gyrB	1391C>A	Ser464Tyr	no
AMP9	AMP	481944	SNV	A	C	acrB	1684T>G	Ser562Ala	no
KAN6	KAN	672146	SNV	A	G	leuS	1861T>C	Ser621Pro	no
KAN9	KAN	4299217	SNV	T	G	mdtO	1885A>C	Ser629Arg	no
TOB9	TOB	61298	SNV	G	T	rapA	1967C>A	Ser656*	yes
KAN4	KAN	4067083	SNV	T	A	yihQ	217A>T	Ser73Cys	no
CPR3	CPR	2337195	SNV	G	A	gyrA	248C>T	Ser83Leu	no
NAL8	NAL	2337195	SNV	G	A	gyrA	248C>T	Ser83Leu	no
TOB10	TOB	2365357	SNV	A	C	arnC	265A>C	Ser89Arg	no
TRM6	TRM	485279	SNV	T	C	acrR	295T>C	Ser99Pro	no
TOB3	TOB	3484617	SNV	C	T	crp	476C>T	Thr159Ile	no
NAL1	NAL	59059	SNV	C	A	yabP	587C>A	Thr196Asn	no
TOB4	TOB	432736	SNV	A	T	ribD	58A>T	Thr20Ser	no
KAN1	KAN	2713261	SNV	T	C	yfiE	82A>G	Thr28Ala	no
KAN4	KAN	828304	SNV	T	A	ybhG	892A>T	Thr298Ser	no
ERY2	ERY	3409500	SNV	A	C	fis	208A>C	Thr70Pro	no
TOB9	TOB	447568	SNV	C	T	cyoC	317G>A	Trp106*	yes
NIT8	NIT	2871187	SNV	C	T	ygbE	173G>A	Trp58*	yes
FOX7	FOX	481728	SNV	A	T	acrB	1900T>A	Trp634Arg	no
DOX4	DOX	1617392	SNV	G	A	marR	249G>A	Trp83*	yes
TOB10	TOB	2394213	SNV	C	T	nuoI	260G>A	Trp87*	yes
TOB3	TOB	1184111	SNV	T	C	potA	707A>G	Tyr236Cys	no
TOB10	TOB	3470827	SNV	T	G	fusA	710A>C	Tyr237Ser	no
FOX8	FOX	3516788	SNV	A	G	aroK	299T>C	Val100Ala	no
TET7	TET	483309	SNV	C	T	acrB	319G>A	Val107Met	no
AMP2	AMP	483248	SNV	A	C	acrB	380T>G	Val127Gly	no
AMP8	AMP	483248	SNV	A	C	acrB	380T>G	Val127Gly	no
CHL2	CHL	483248	SNV	A	C	acrB	380T>G	Val127Gly	no
FOX1	FOX	483248	SNV	A	C	acrB	380T>G	Val127Gly	no
TOB4	TOB	2392632	SNV	A	T	nuoL	437T>A	Val146Glu	no
KAN8	KAN	1143088	SNV	A	T	rne	503T>A	Val168Glu	no
CPR4	CPR	3533169	SNV	A	C	envZ	722T>G	Val241Gly	no
CHL7	CHL	482432	SNV	A	T	acrB	1196T>A	Val399Glu	no
FOX6	FOX	1111473	SNV	T	G	opgH	1388T>G	Val463Gly	no
KAN1	KAN	3606212	SNV	T	A	zntA	1739T>A	Val580Glu	no
NIT4	NIT	2804254	SNV	G	A	proW	223G>A	Val75Ile	no
AMP9	AMP	1617394	SNV	T	A	marR	251T>A	Val84Glu	no
DOX3	DOX	1617394	SNV	T	G	marR	251T>G	Val84Gly	no
DOX5	DOX	1617394	SNV	T	G	marR	251T>G	Val84Gly	no

## Sheet: RepeatedlyOccuringPointMutation
Repeatedly occuring point mutations
Gene	Coding region change	Amino acid change	Function	Strains carrying mutation in this gene	Antibiotics towards which adaptation led to mutation in this gene
folA	81T>G	Asp27Glu	dihydrofolate reductase	TRM2, TRM6	TRM
gyrA	245_249ACTCG>GTGAC	Asp82_Ser83delinsGly82_Asp83	DNA gyrase, subunit A	CPR5, CPR7	CPR
gyrA	260A>G	Asp87Gly	DNA gyrase, subunit A	CPR9, NAL1	CPR, NAL
gyrA	259G>T	Asp87Tyr	DNA gyrase, subunit A	NAL3, NAL6	NAL
acrB	1706A>T	Gln569Leu	part of the AcrAB/TolC multidrug-efflux complex	AMP9, CHL5, FOX7	AMP, CHL, FOX
mlaD	458G>A	Gly153Asp	part of the phospholipid ABC transporter	KAN1, KAN4, KAN6, KAN8, TOB4, TOB8	KAN, TOB
rpsL	230A>T	His77Leu	30S ribosomal subunit	KAN1, KAN4, TOB4, TOB8	KAN, TOB
soxR	416T>G	Leu139*	DNA-binding transcriptional dual regulator	ERY1, NAL6	ERY, NAL
trkH	239T>A	Leu80Gln	K+ transporter	KAN4, KAN6, TOB4, TOB8	KAN, TOB
ompC	1A>C	Met1?	outer membrane porin C	AMP8, NIT7	AMP, NIT
fusA	1779T>A	Phe593Leu	elongation factor G	KAN9, TOB10	KAN, TOB
fusA	1976C>A	Pro659Gln	elongation factor G	KAN8, TOB3	KAN, TOB
acrR	254C>A	Pro85Gln	DNA-binding transcriptional repressor	CHL5, ERY9	CHL, ERY
gyrA	248C>T	Ser83Leu	DNA gyrase, subunit A	CPR3, NAL8	CPR, NAL
acrB	380T>G	Val127Gly	part of the AcrAB/TolC multidrug-efflux complex	AMP2, AMP8, CHL2, FOX1	AMP, CHL, FOX
marR	251T>G	Val84Gly	DNA-binding transcriptional repressor	DOX3, DOX5	DOX

## Sheet: insertions
Insertions
Strain	Drug evolved to	Reference Position	Type	Reference	Allele	Overlapping annotations	Coding region change	Amino acid change	Compromised function
AMP7	AMP	4377041	Insertion	-	T	frdD	349_350insA	Val117fs	yes
CHL3	CHL	3813881	Insertion	-	C	-	-	-	-
CHL5	CHL	1617199	Insertion	-	A	marR	55_56insA	His19fs	yes
CPR3	CPR	485039	Insertion	-	GTG	acrR	54_55insGTG	Asp18_Val19insVal	no
CPR4	CPR	485129	Insertion	-	T	acrR	144_145insT	Tyr49fs	yes
CPR4	CPR	1753917	Insertion	-	G	pykF	195_196insG	Asp66fs	yes
CPR9	CPR	1617401	Insertion	-	GGAAAGG	marR	256_257insGGAAAGG	Arg86fs	yes
CPR9	CPR	3337336	Insertion	-	GG	mlaF	752_753insCC	Pro251fs	yes
DOX5	DOX	3962833	Insertion	-	C	rhlB	821_822insG	Gly274fs	yes
ERY8	ERY	1017422	Insertion	-	C	ycbZ	101_102insG	Leu34fs	yes
FOX6	FOX	2310235	Insertion	-	TT	ompC	537_538insAA	Glu180fs	yes
FOX7	FOX	2310605	Insertion	-	T	ompC	167_168insA	Tyr56fs	yes
KAN6	KAN	2555923	Insertion	-	T	eutB	779_780insA	Val260fs	yes
NAL9	NAL	4423477	Insertion	-	C	rpsF	336_337insC	Arg113fs	yes
NIT4	NIT	640008	Insertion	-	T	ahpF	1032_1033insT	Cys345fs	yes
NIT8	NIT	1755439	Insertion	-	TAA	-	-	-	-

## Sheet: smallDeletions
Small deletions
Strain	Drug evolved to	Length	Start bp	Stop bp	Type	Overlapping annotations	Coding region change	Amino acid change	Compromised function
AMP7	AMP	82	3813872	3813953	Deletion	rph	620_701delAGCCGTTCACCCATGAAGAGCTACTCATCTTGTTGGCTCTGGCCCGAGGGGAATCGAATCCATTGTAGCGACGCAGAAGGCG	Gly207_Stp229del	yes
AMP8	AMP	2	1864436	1864437	Deletion	mipA	61delGC	Ala20fs	yes
CHL3	CHL	82	3813872	3813953	Deletion	rph	620_701delAGCCGTTCACCCATGAAGAGCTACTCATCTTGTTGGCTCTGGCCCGAGGGGAATCGAATCCATTGTAGCGACGCAGAAGGCG	Gly207_Stp229del	yes
CHL3	CHL	13	1617384	1617396	Deletion	marR	delAAAGGCTGGGTGG	Lys81fs	yes
CHL7	CHL	1	1617453	1617453	Deletion	marR	310delG	Gly104fs	yes
CPR3	CPR	1	985594	985594	Deletion	ompF	612delC	Tyr204fs	yes
CPR3	CPR	3	3162288	3162290	Deletion	parC	1706_1708delCGC	Pro569_Leu570delinsLeu	no
CPR4	CPR	1	3374913	3374913	Deletion	sspA	530delG	Gly177fs	yes
CPR4	CPR	82	3813872	3813953	Deletion	rph	620_701delAGCCGTTCACCCATGAAGAGCTACTCATCTTGTTGGCTCTGGCCCGAGGGGAATCGAATCCATTGTAGCGACGCAGAAGGCG	Gly207_Stp229del	yes
CPR4	CPR	3	4275869	4275871	Deletion	soxR	378_380delGCG	Ser126_Arg127delinsSer	no
CPR7	CPR	2	985805	985806	Deletion	ompF	400_401delAC	Thr134fs	yes
CPR7	CPR	1	1617557	1617557	Deletion	marR	414delG	Leu138fs	yes
CPR9	CPR	10	985194	985203	Deletion	ompF	1003_1012delTACATCATCA	Tyr335fs	yes
CPR9	CPR	2	1864069	1864070	Deletion	mipA	427_428delAT	Met143fs	yes
CPR9	CPR	25	2703669	2703693	Deletion	lepA	1455_1479delATTAATCAACGGTGAACGTGTTGAT	Val485fs	yes
CPR9	CPR	2	3100507	3100508	Deletion	trmI	367_368delGT	Val123fs	yes
CPR9	CPR	3	3212495	3212497	Deletion	rpoD	1427_1429delGTG	Arg476_Glu477delinsGln	no
CPR9	CPR	14	3375323	3375336	Deletion	sspA	107_120delTCGAGATCGAACAC	Phe36fs	yes
CPR9	CPR	1	3813965	3813965	Deletion	rph	608delC	Thr203fs	yes
DOX1	DOX	82	3813872	3813953	Deletion	rph	620_701delAGCCGTTCACCCATGAAGAGCTACTCATCTTGTTGGCTCTGGCCCGAGGGGAATCGAATCCATTGTAGCGACGCAGAAGGCG	Gly207_Stp229del	yes
DOX2	DOX	1	1617515	1617515	Deletion	marR	372delA	Thr124fs	yes
DOX4	DOX	1	3963570	3963570	Deletion	rhlB	84delG	Gly28fs	yes
ERY1	ERY	1	1015937	1015937	Deletion	ycbZ	1586delC	Ala529fs	yes
ERY6	ERY	1	3409427	3409427	Deletion	fis	135delG	Gln45fs	yes
FOX1	FOX	1	2310051	2310051	Deletion	ompC	721delA	Thr241fs	yes
FOX2	FOX	1	2310673	2310673	Deletion	ompC	99delT	Asp33fs	yes
FOX2	FOX	47	3813864	3813910	Deletion	rph	660_687delCCGAGGGGAATCGAATCCATTGTAGCGACGCAGAAGGCGGCGCTGGC	Ala221_Stp229del	yes
FOX6	FOX	82	3813872	3813953	Deletion	rph	620_701delAGCCGTTCACCCATGAAGAGCTACTCATCTTGTTGGCTCTGGCCCGAGGGGAATCGAATCCATTGTAGCGACGCAGAAGGCG	Gly207_Stp229del	yes
FOX8	FOX	1	2309792	2309792	Deletion	ompC	980delT	Phe327fs	yes
KAN4	KAN	1	2399387	2399387	Deletion	nuoF	191delG	Gly64fs	yes
KAN6	KAN	1	2271917	2271917	Deletion	yejA	1532delC	Ala511fs	yes
KAN8	KAN	1	449377	449377	Deletion	cyoB	489delC	Gly163fs	yes
KAN8	KAN	4	1304205	1304208	Deletion	oppF	418_421delGTTC	Val140fs	yes
KAN8	KAN	1	4102551	4102551	Deletion	cpxA	448delA	Ser150fs	yes
KAN9	KAN	1	3813832	3813832	Deletion	-	-	-	-
NAL1	NAL	6	2809091	2809096	Deletion	mprA	300_305delGATCGA	Trp100_Glu102delins*	yes
NAL3	NAL	1	1617461	1617461	Deletion	marR	318delA	Ala106fs	yes
NAL3	NAL	12	2808897	2808908	Deletion	mprA	106_117delATGCAAAGCAAG	Met36_Lys39del	yes
NAL3	NAL	1	3813986	3813986	Deletion	rph	587delG	Arg196fs	yes
NAL6	NAL	11	834103	834113	Deletion	dinG	1810_1820delTGCTCAGCCAG	Leu604fs	yes
NAL7	NAL	1	833347	833347	Deletion	dinG	1055delT	Leu352fs	yes
NAL7	NAL	20	1617286	1617305	Deletion	marR	143_162delCTATCCGCTGCGCGGCGTGT	Ser48fs	yes
NAL8	NAL	1	485403	485403	Deletion	acrR	419delG	Arg140fs	yes
NAL9	NAL	14	3307642	3307655	Deletion	pnp	1538_1551delGTATCACCAAAGAG	Gly513fs	yes
NIT3	NIT	1	2309873	2309873	Deletion	ompC	899delA	Gln300fs	yes
NIT4	NIT	1	1168022	1168022	Deletion	ycfQ	34delA	Ser12fs	yes
NIT4	NIT	1	2954537	2954537	Deletion	ptrA	2370delG	Gln790fs	yes
NIT8	NIT	1	2309858	2309858	Deletion	ompC	914delA	Asn305fs	yes
NIT8	NIT	12	2808957	2808968	Deletion	mprA	166_177delACGTTGTTTATG	Thr56_Met59del	yes
TET1	TET	1	1617333	1617333	Deletion	marR	190delT	Leu64fs	yes
TOB8	TOB	1	2085305	2085305	Deletion	Putative promoter change of plaP	-	-	-
TOB8	TOB	1	2399912	2399912	Deletion	nuoE	163delA	Ile55fs	yes
TOB9	TOB	1	2085026	2085026	Deletion	plaP	61delG	Val21fs	yes
TRM2	TRM	1	485496	485496	Deletion	acrR	512delT	Ile171fs	yes
TRM9	TRM	1	1188449	1188449	Deletion	phoQ	551delA	Glu184fs	yes

## Sheet: largeDeletions
Large deletions
Strain	Drug evolved to	Start bp	Stop bp	Type
TRM10	TRM	252296	273182	Deletion
NAL1	NAL	254010	273178	Deletion
TOB8	TOB	392191	396409	Deletion
KAN1	KAN	392191	397656	Deletion
KAN4	KAN	392191	397656	Deletion
TOB3	TOB	392191	397656	Deletion
KAN6	KAN	392191	404957	Deletion
TOB10	TOB	392191	404957	Deletion
TOB9	TOB	392191	404957	Deletion
KAN8	KAN	392191	406599	Deletion
KAN9	KAN	392194	422905	Deletion
NIT2	NIT	567258	625700	Deletion
NIT6	NIT	599911	649324	Deletion
AMP2	AMP	684526	687074	Deletion
NIT3	NIT	1607537	1621842	Deletion
NIT4	NIT	1617598	1617981	Deletion
ERY8	ERY	2556713	2563502	Deletion
TET8	TET	2556713	2563502	Deletion
TRM2	TRM	3623272	3650058	Deletion

## Sheet: duplication
Duplication
Strain	Drug evolved to	Length	Region	Name	Evidence
CHL9	CHL	31027	882799..913826	Duplication	Increased coverage
DOX2	DOX	141974	3618329..3760302	Duplication	Increased coverage
NAL7	NAL	44996	2800667..2845662	Duplication	Increased coverage
TRM7	TRM	9858	44101..53958	Duplication	Cross mapped breakpoints

## Sheet: ISRelatedGenomicRearrangements
Insertion sequences (IS) initiated large-scale genomic rearrangements
Strain	Drug evolved to	Length	Region	Type	Evidence	IS	insertion sequence	interrupted gene
FOX2	FOX	412700	274374..687073	IS-related Duplication	Increased coverage	insH	IS5D	-
FOX7	FOX	112065	575009..687073	IS-related Duplication	Increased coverage	insH	IS5B	-
TET1	TET	250292	315708..565999	IS-related Duplication	Increased coverage	insF	IS3A	-
TET8	TET	1097558	370984..1468541	IS-related Duplication	Increased coverage	insI	IS30C	-
ERY5	ERY	412700	274374..687073	IS-related Duplication	Increased coverage	insH	IS5D	-
FOX1	FOX	112065	575009..687073	IS-related Duplication	Increased coverage	insH	IS5D	-
FOX6	FOX	412700	274374..687073	IS-related Duplication	Increased coverage	insH	IS5D	-
FOX8	FOX	412700	274374..687073	IS-related Duplication	Increased coverage	insH	IS5D	-
NIT2	NIT	34395	2065378..2099772	IS-related Duplication	Increased coverage	insH	IS5I	-
TET2	TET	149206	458024..607229	IS-related Duplication	Increased coverage	insL	IS186B	-
TET3	TET	257886	315708..573593	IS-related Duplication	Increased coverage	insE-insF	IS3A	-
TET7	TET	302608	270986..573593	IS-related Duplication	Increased coverage	insI	IS911A	-
KAN1	KAN	943458	450610..1394067	IS-related Inversion	Cross mapped breakpoints	insH	IS5F	cyoA
KAN4	KAN	1614769	450610..2065378	IS-related Inversion	Cross mapped breakpoints	insH	IS5H	cyoA
KAN6	KAN	1614769	450610..2065378	IS-related Inversion	Cross mapped breakpoints	insH	IS5H	cyoA
KAN9	KAN	1614769	450610..2065378	IS-related Inversion	Cross mapped breakpoints	insH	IS5H	cyoA
TOB4	TOB	1614769	450610..2065378	IS-related Inversion	Cross mapped breakpoints	insH	IS5H	cyoA
TOB8	TOB	1614769	450610..2065378	IS-related Inversion	Cross mapped breakpoints	insH	IS5H	cyoA
ERY8	ERY	3778275	20563..3798837	IS-related Inversion	Multiple breakpoints	insA	IS1A	waaY
CHL7	CHL	3622707	882776..4505482	IS-related Inversion	Cross mapped breakpoints	insI	IS30D	-
CHL7	CHL	299087	687073..986159	IS-related Inversion	Cross mapped breakpoints	insH	IS5D	ompF
CHL7	CHL	2378614	986160…3364773	IS-related Inversion	Cross mapped breakpoints	insH	IS5R	ompF;yhcE
DOX2	DOX	2055617	458024…2513640	IS-related Inversion	Cross mapped breakpoints	insL	IS186C	-
FOX2	FOX	1397310	279336..1676645	IS-related Inversion	Cross mapped breakpoints	insX	ISX	ydgH
NIT4	NIT	381297	1906840..2288136	IS-related Inversion	Cross mapped breakpoints	insH	IS5K	yejO
AMP7	AMP	299087	687073..986159	IS-related Inversion	Cross mapped breakpoints	insH	IS5D	ompF
TRM6	TRM	158549	1906830..2065378	IS-related Inversion	Cross mapped breakpoints	insH	IS5H
TRM10	TRM	1845883	573813..2419695	IS-related Inversion	Cross mapped breakpoints	insH	IS5B	nmpC;folX
TET1	TET	2054272	458024..2512295	IS-related Inversion	Cross mapped breakpoints	insL	IS186C	-
TET8	TET	1726493	2065378..3791870	IS-related Inversion	Cross mapped breakpoints	insH	IS5H	-
TET8	TET	427098	3364773..3791870	IS-related Inversion	Cross mapped breakpoints	insH	IS5R	-
CHL3	CHL	863004	19795..882798	IS-related Inversion	Cross mapped breakpoints	insB	IS1A	-
DOX3	DOX	2054272	458024..2512295	IS-related Inversion	Cross mapped breakpoints	insL	IS186C	-
ERY2	ERY	2054272	458024..2512295	IS-related Inversion	Cross mapped breakpoints	insL	IS186C	-
FOX1	FOX	2054272	458024..2512295	IS-related Inversion	Cross mapped breakpoints	insL	IS186C	-
NAL9	NAL	1580174	485205..2065378	IS-related Inversion	Cross mapped breakpoints	insH	IS5H	acrR
NIT2	NIT	611746	279336..891081	IS-related Inversion	Cross mapped breakpoints	insX	IS30B	nfsA
NIT3	NIT	1622860	890781..2513640	IS-related Inversion	Cross mapped breakpoints	insL	IS186C	nfsA
TET2	TET	2054272	458024..2512295	IS-related Inversion	Cross mapped breakpoints	insL	IS186C	-
TET7	TET	2054272	458024..2512295	IS-related Inversion	Cross mapped breakpoints	insL	IS186C	-
TRM9	TRM	1580174	485205..2065378	IS-related Inversion	Cross mapped breakpoints	insH	IS5H	acrR
KAN1	KAN	2115698	2400797..4516494	IS-related Transposition	Cross mapped breakpoints	insA	IS1F	nuoC
TOB8	TOB	2582540	270986..2853525	IS-related Transposition	Cross mapped breakpoints	insI	IS911A	fhlA
CHL9	CHL	706280	2065378..2771657	IS-related Transposition	Cross mapped breakpoints	insH	IS5H	yfjW
CPR3	CPR	262927	1802452..2065378	IS-related Transposition	Cross mapped breakpoints	insH	IS5H	arpB
CPR9	CPR	2642903	485265..3128167	IS-related Transposition	Cross mapped breakpoints	insH	IS5LO	acrR
CHL2	CHL	2642903	485265..3128167	IS-related Transposition	Cross mapped breakpoints	insH	IS5LO	acrR
NIT3	NIT	29596	575009..604604	IS-related Transposition	Cross mapped breakpoints	insH	IS5B	nmpC;nfsB
NIT7	NIT	29596	575009..604604	IS-related Transposition	Cross mapped breakpoints	insH	IS5B	nmpC;nfsB
NIT7	NIT	1085789	890737..1976526	IS-related Transposition	Cross mapped breakpoints	insB	IS1H	nfsA

## Sheet: AllMutatedGenesUsedForAnalyses
All mutated genes used for comparative analyses
GeneName	b#	FunctionalCategory	References
mprA	b2684	Alteration or overexpression of efflux pump	Lomovskaya, O., Lewis, K. & Matin, A. EmrR is a negative regulator of the Escherichia coli multidrug resistance pump EmrAB. J. Bacteriol. 177, 2328–2334 (1995).
emrA	b2685	Alteration or overexpression of efflux pump	Nishino, K. & Yamaguchi, A. Analysis of a Complete Library of Putative Drug Transporter Genes in Escherichia coli. J. Bacteriol. 183, 5803–5812 (2001).
rob	b4396	Alteration or overexpression of efflux pump	Martin, R. G., Jair, K. W., Wolf, R. E. & Rosner, J. L. Autoactivation of the marRAB multiple antibiotic resistance operon by the MarA transcriptional activator in Escherichia coli. J. Bacteriol. 178, 2216–2223 (1996).
marA	b1531	Alteration or overexpression of efflux pump	Poole, K. in Antibiotic Discovery and Development (Dougherty, T. J. & Pucci, M. J.) 349–395 (Springer US, 2012). at <http://www.springerlink.com/content/vg145548667u2857/>
marR	b1530	Alteration or overexpression of efflux pump	Poole, K. in Antibiotic Discovery and Development (Dougherty, T. J. & Pucci, M. J.) 349–395 (Springer US, 2012). at <http://www.springerlink.com/content/vg145548667u2857/>
emrB	b2686	Alteration or overexpression of efflux pump	Nishino, K. & Yamaguchi, A. Analysis of a Complete Library of Putative Drug Transporter Genes in Escherichia coli. J. Bacteriol. 183, 5803–5812 (2001).
ydeE	b1534	Alteration or overexpression of efflux pump	Pao, S. S., Paulsen, I. T. & Saier, M. H., Jr. Major facilitator superfamily. Microbiol. Mol. Biol. Rev. 62, 1–34 (1998).
ybbA	b0495	Alteration or overexpression of efflux pump	Saurin, W., Hofnung, M. & Dassa, E. Getting in or out: early segregation between importers and exporters in the evolution of ATP-binding cassette (ABC) transporters. J. Mol. Evol. 48, 22–41 (1999).
acrB	b0462	Alteration or overexpression of efflux pump	Poole, K. in Antibiotic Discovery and Development (Dougherty, T. J. & Pucci, M. J.) 349–395 (Springer US, 2012). at <http://www.springerlink.com/content/vg145548667u2857/>
mdtO	b4081	Alteration or overexpression of efflux pump	Shimada, T., Yamamoto, K. & Ishihama, A. Involvement of the Leucine Response Transcription Factor LeuO in Regulation of the Genes for Sulfa Drug Efflux. J. Bacteriol. 191, 4562–4571 (2009).
yejA	b2177	Alteration or overexpression of efflux pump	Antal, M., Bordeau, V., Douchin, V. & Felden, B. A Small Bacterial RNA Regulates a Putative ABC Transporter. J. Biol. Chem. 280, 7901–7908 (2005).
acrR	b0464	Alteration or overexpression of efflux pump	Poole, K. in Antibiotic Discovery and Development (Dougherty, T. J. & Pucci, M. J.) 349–395 (Springer US, 2012). at <http://www.springerlink.com/content/vg145548667u2857/>
yjjK	b4391	Alteration or overexpression of efflux pump	Saurin, W., Hofnung, M. & Dassa, E. Getting in or out: early segregation between importers and exporters in the evolution of ATP-binding cassette (ABC) transporters. J. Mol. Evol. 48, 22–41 (1999).
ybhF	b0794	Alteration or overexpression of efflux pump	Saurin, W., Hofnung, M. & Dassa, E. Getting in or out: early segregation between importers and exporters in the evolution of ATP-binding cassette (ABC) transporters. J. Mol. Evol. 48, 22–41 (1999).
ybhG	b0795	Alteration or overexpression of efflux pump	Saurin, W., Hofnung, M. & Dassa, E. Getting in or out: early segregation between importers and exporters in the evolution of ATP-binding cassette (ABC) transporters. J. Mol. Evol. 48, 22–41 (1999).
mdfA	b0842	Alteration or overexpression of efflux pump	Poole, K. in Antibiotic Discovery and Development (Dougherty, T. J. & Pucci, M. J.) 349–395 (Springer US, 2012). at <http://www.springerlink.com/content/vg145548667u2857/>
ynjD	b1756	Alteration or overexpression of efflux pump	Saurin, W., Hofnung, M. & Dassa, E. Getting in or out: early segregation between importers and exporters in the evolution of ATP-binding cassette (ABC) transporters. J. Mol. Evol. 48, 22–41 (1999).
argS	b1876	Changes in metabolism	Milija J, Lilic M, Janjusevic R, Jovanovic G, Savic DJ. 1999. tRNA Synthetase Mutants of Escherichia coli K-12 Are Resistant to the Gyrase Inhibitor Novobiocin. J. Bacteriol. 181:2979–2983.
carB	b0033	Changes in metabolism	Bernier, S. P., Létoffé, S., Delepierre, M. & Ghigo, J.-M. Biogenic ammonia modifies antibiotic resistance at a distance in physically separated bacteria. Mol Microbiol (2011). doi:10.1111/j.1365-2958.2011.07724.x
crp	b3357	Changes in metabolism	Ruiz, C. & Levy, S. B. Many Chromosomal Genes Modulate MarA-Mediated Multidrug Resistance in Escherichia coli. Antimicrob Agents Chemother 54, 2125–2134 (2010).
ilvB	b3671	Changes in metabolism	Vinogradov, V. et al. Acetohydroxyacid synthase isozyme I from Escherichia coli has unique catalytic and regulatory properties. Biochimica et Biophysica Acta (BBA) - General Subjects 1760, 356–363 (2006).
leuS	b0642	Changes in metabolism	Ibba, M. & Söll, D. AMINOACYL-tRNA SYNTHESIS. Annual Review of Biochemistry 69, 617–650 (2000).
oppF	b1247	Changes in metabolism	Andrews, J. C. & Short, S. A. opp-lac Operon fusions and transcriptional regulation of the Escherichia coli trp-linked oligopeptide permease. J. Bacteriol. 165, 434–442 (1986).
ptrA	b2821	Changes in metabolism	Baneyx, F. & Georgiou, G. Construction and characterization of Escherichia coli strains deficient in multiple secreted proteases: protease III degrades high-molecular-weight substrates in vivo. J. Bacteriol. 173, 2696–2703 (1991).
purF	b2312	Changes in metabolism	Bernier, S. P., Létoffé, S., Delepierre, M. & Ghigo, J.-M. Biogenic ammonia modifies antibiotic resistance at a distance in physically separated bacteria. Mol Microbiol (2011). doi:10.1111/j.1365-2958.2011.07724.x
pykF	b1676	Changes in metabolism	Emmerling, M. et al. Metabolic Flux Responses to Pyruvate Kinase Knockout in Escherichia coli. J. Bacteriol. 184, 152–164 (2002).
rbsK	b3752	Changes in metabolism	Bork, P., Sander, C. & Valencia, A. Convergent evolution of similar enzymatic function on different protein folds: The hexokinase, ribokinase, and galactokinase families of sugar kinases. Protein Science 2, 31–40 (1993).
rph	b3643	Changes in metabolism	Jensen KF. 1993. The Escherichia coli K-12 “wild types” W3110 and MG1655 have an rph frameshift mutation that leads to pyrimidine starvation due to low pyrE expression levels. J. Bacteriol. 175:3401–3407.
ribD	b0414	Changes in metabolism	Richter, G. et al. Biosynthesis of riboflavin: characterization of the bifunctional deaminase-reductase of Escherichia coli and Bacillus subtilis. J. Bacteriol. 179, 2022–2028 (1997).
nadC	b0109	Changes in metabolism	Bhatia, R. & Calvo, K. C. The Sequencing, Expression, Purification, and Steady-State Kinetic Analysis of Quinolinate Phosphoribosyl Transferase fromEscherichia coli. Archives of Biochemistry and Biophysics 325, 270–278 (1996).
yihQ	b3878	Changes in metabolism	Okuyama, M., Mori, H., Chiba, S. & Kimura, A. Overexpression and characterization of two unknown proteins, YicI and YihQ, originated from Escherichia coli. Protein Expression and Purification 37, 170–179 (2004).
nudK	b2467	Changes in metabolism	Xu, W., Dunn, C. A., O’Handley, S. F., Smith, D. L. & Bessman, M. J. Three New Nudix Hydrolases from Escherichia coli. J. Biol. Chem. 281, 22794–22798 (2006).
sstT	b3089	Changes in metabolism	Ogawa, W., Kim, Y.-M., Mizushima, T. & Tsuchiya, T. Cloning and Expression of the Gene for the Na+-Coupled Serine Transporter from Escherichia coli and Characteristics of the Transporter. J. Bacteriol. 180, 6749–6752 (1998).
kbaY	b3137	Changes in metabolism	Brinkkötter, A., Klöß, H., Alpert, C.-A. & Lengeler, J. W. Pathways for the utilization of N-acetyl-galactosamine and galactosamine in Escherichia coli. Molecular Microbiology 37, 125–135 (2000).
dusA	b4049	Changes in metabolism	Bishop, A. C., Xu, J., Johnson, R. C., Schimmel, P. & Crécy-Lagard, V. de. Identification of the tRNA-Dihydrouridine Synthase Family. J. Biol. Chem. 277, 25090–25095 (2002).
mtlA	b3599	Changes in metabolism	Sugiyama, J. E., Mahmoodian, S. & Jacobson, G. R. Membrane topology analysis of Escherichia coli mannitol permease by using a nested-deletion method to create mtlA-phoA fusions. PNAS 88, 9603–9607 (1991).
gpt	b0238	Changes in metabolism	Deo SS. Et al. Purification and characterization of Escherichia coli xanthine-guanine phosphoribosyltransferase produced by plasmid pSV2gpt. 839(3):233-9. (1985 )
envZ	b3404	Changes of membrane permeability	Forst, S., Delgado, J. & Inouye, M. Phosphorylation of OmpR by the osmosensor EnvZ modulates expression of the ompF and ompC genes in Escherichia coli. PNAS 86, 6052–6056 (1989).
ompC	b2215	Changes of membrane permeability	Forst, S., Delgado, J. & Inouye, M. Phosphorylation of OmpR by the osmosensor EnvZ modulates expression of the ompF and ompC genes in Escherichia coli. PNAS 86, 6052–6056 (1989).
ompF	b0929	Changes of membrane permeability	Forst, S., Delgado, J. & Inouye, M. Phosphorylation of OmpR by the osmosensor EnvZ modulates expression of the ompF and ompC genes in Escherichia coli. PNAS 86, 6052–6056 (1989).
ompR	b3405	Changes of membrane permeability	Forst, S., Delgado, J. & Inouye, M. Phosphorylation of OmpR by the osmosensor EnvZ modulates expression of the ompF and ompC genes in Escherichia coli. PNAS 86, 6052–6056 (1989).
pgsA	b1912	Changes of membrane permeability	Dowhan, W. in Methods in Enzymology (Edward A. Dennis and ennis E. Vance) Volume 209, 313–321 (Academic Press, 1992).
phoP	b1130	Changes of membrane permeability	Macfarlane, E. L. A., Kwasnicka, A. & Hancock, R. E. W. Role of Pseudomonas aeruginosa PhoP-PhoQ in resistance to antimicrobial cationic peptides and aminoglycosides. Microbiology 146, 2543–2554 (2000).
phoQ	b1129	Changes of membrane permeability	Macfarlane, E. L. A., Kwasnicka, A. & Hancock, R. E. W. Role of Pseudomonas aeruginosa PhoP-PhoQ in resistance to antimicrobial cationic peptides and aminoglycosides. Microbiology 146, 2543–2554 (2000).
proW	b2678	Changes of membrane permeability	Doukyu N, Ishikawa K, Watanabe R, Ogino H. 2012. Improvement in organic solvent tolerance by double disruptions of proV and marR genes in Escherichia coli. Journal of Applied Microbiology 112:464–474.
sbmA	b0377	Changes of membrane permeability	Mattiuzzo M, Bandiera A, Gennaro R, Benincasa M, Pacor S, Antcheva N, Scocchi M. 2007. Role of the Escherichia coli SbmA in the antimicrobial activity of proline-rich peptides. Molecular Microbiology 66:151–163.
yicJ	b3657	Changes of membrane permeability	Poolman, B. et al. Cation and sugar selectivity determinants in a novel family of transport proteins. Molecular Microbiology 19, 911–922 (1996).
opgH	b1049	Changes of membrane permeability	Ebel, W., Vaughn, G. J., Peters, H. K. & Trempy, J. E. Inactivation of mdoH leads to increased expression of colanic acid capsular polysaccharide in Escherichia coli. J. Bacteriol. 179, 6858–6861 (1997).
fabF	b1095	Changes of membrane permeability	Garwin, J. L., Klages, A. L. & Cronan, J. E. Structural, enzymatic, and genetic studies of beta-ketoacyl-acyl carrier protein synthases I and II of Escherichia coli. J. Biol. Chem. 255, 11949–11956 (1980).
flu	b2000	Changes of membrane permeability	Henderson, I. R. & Owen, P. The Major Phase-Variable Outer Membrane Protein ofEscherichia coli Structurally Resembles the Immunoglobulin A1 Protease Class of Exported Protein and Is Regulated by a Novel Mechanism Involving Dam and OxyR. J. Bacteriol. 181, 2132–2141 (1999).
mlaD	b3193	Changes of membrane permeability	Malinverni, J. C. & Silhavy, T. J. An ABC transport system that maintains lipid asymmetry in the Gram-negative outer membrane. PNAS 106, 8009–8014 (2009).
mlaF	b3195	Changes of membrane permeability	Malinverni, J. C. & Silhavy, T. J. An ABC transport system that maintains lipid asymmetry in the Gram-negative outer membrane. PNAS 106, 8009–8014 (2009).
mipA	b1782	Changes of membrane permeability	Langsrud S, Sundheim G, Holck A l. 2004. Cross-resistance to antibiotics of Escherichia coli adapted to benzalkonium chloride or exposed to stress-inducers. Journal of Applied Microbiology 96:201–208.
arnC	b2254	Changes of membrane permeability	Raetz, C. R. H., Reynolds, C. M., Trent, M. S. & Bishop, R. E. Lipid A Modification Systems in Gram-Negative Bacteria. Annual Review of Biochemistry 76, 295–329 (2007).
waaY	b3625	Changes of membrane permeability	Yethon, J. A., Heinrichs, D. E., Monteiro, M. A., Perry, M. B. & Whitfield, C. Involvement of waaY, waaQ, andwaaP in the Modification of Escherichia coliLipopolysaccharide and Their Role in the Formation of a Stable Outer Membrane. J. Biol. Chem. 273, 26310–26316 (1998).
yejO	b2190	Changes of membrane permeability	Henderson, I. R. & Owen, P. The Major Phase-Variable Outer Membrane Protein ofEscherichia coli Structurally Resembles the Immunoglobulin A1 Protease Class of Exported Protein and Is Regulated by a Novel Mechanism Involving Dam and OxyR. J. Bacteriol. 181, 2132–2141 (1999).
nmpC	b0553	Changes of membrane permeability	Hindahl, M. S., Crockford, G. W. & Hancock, R. E. Outer membrane protein NmpC of Escherichia coli: pore-forming properties in black lipid bilayers. J. Bacteriol. 159, 1053–1055 (1984).
lon	b0439	Defence against DNA stress	Breidenstein, E. B. M., Bains, M. & Hancock, R. E. W. Involvement of the Lon Protease in the SOS Response Triggered by Ciprofloxacin in Pseudomonas Aeruginosa PAO1. Antimicrob. Agents Chemother. 56, 2879–2887 (2012).
dinG	b0799	Defence against DNA stress	Voloshin, O. N., Vanevski, F., Khil, P. P. & Camerini-Otero, R. D. Characterization of the DNA Damage-inducible Helicase DinG from Escherichia coli. J. Biol. Chem. 278, 28284–28293 (2003).
dcd	b2065	Defence against DNA stress	Burgis NE, Brucker JJ, Cunningham RP. 2003. Repair System for Noncanonical Purines in Escherichia coli. J. Bacteriol. 185:3101–3110.
dinB	b0231	Defence against DNA stress	Foti, J. J., Devadoss, B., Winkler, J. A., Collins, J. J. & Walker, G. C. Oxidation of the Guanine Nucleotide Pool Underlies Cell Death by Bactericidal Antibiotics. Science 336, 315–319 (2012).
cpxR	b3912	Defence against Membrane stress	Mahoney, T. F. & Silhavy, T. J. The Cpx Stress Response Confers Resistance to Some, but Not All, Bactericidal Antibiotics. J. Bacteriol. 195, 1869–1874 (2013).
cpxA	b3911	Defence against Membrane stress	Mahoney, T. F. & Silhavy, T. J. The Cpx Stress Response Confers Resistance to Some, but Not All, Bactericidal Antibiotics. J. Bacteriol. 195, 1869–1874 (2013).
spoT	b3650	Defence against Nutritional stress	Hernandez, V. J. & Bremer, H. Escherichia coli ppGpp synthetase II activity requires spoT. J. Biol. Chem. 266, 5991–5999 (1991).
sspA	b3229	Defence against Nutritional stress	Williams, M. D., Ouyang, T. X. & Flickinger, M. C. Starvation-induced expression of SspA and SspB: the effects of a null mutation in sspA on Escherichia coli protein synthesis and survival during growth and prolonged starvation. Molecular Microbiology 11, 1029–1043 (1994).
potA	b1126	Defence against Oxidative stress	Tkachenko, A., Nesterova, L. & Pshenichnov, M. The role of the natural polyamine putrescine in defense against oxidative stress in Escherichia coli. Arch Microbiol 176, 155–157 (2001).
rne	b1084	Defence against Oxidative stress	Desnoyers G, Morissette A, Prévost K, Massé E. 2009. Small RNA-induced differential degradation of the polycistronic mRNA iscRSUA. EMBO J 28:1551–1561.
soxR	b4063	Defence against Oxidative stress	Farr, S. B. & Kogoma, T. Oxidative stress responses in Escherichia coli and Salmonella typhimurium. Microbiol. Rev. 55, 561–585 (1991).
speC	b2965	Defence against Oxidative stress	Tkachenko, A., Nesterova, L. & Pshenichnov, M. The role of the natural polyamine putrescine in defense against oxidative stress in Escherichia coli. Arch Microbiol 176, 155–157 (2001).
yghA	b3003	Defence against Oxidative stress	Tkachenko, A., Nesterova, L. & Pshenichnov, M. The role of the natural polyamine putrescine in defense against oxidative stress in Escherichia coli. Arch Microbiol 176, 155–157 (2001).
ahpF	b0606	Defence against Oxidative stress	Ling, J. et al. Protein Aggregation Caused by Aminoglycoside Action Is Prevented by a Hydrogen Peroxide Scavenger. Molecular Cell (2012). doi:10.1016/j.molcel.2012.10.001
plaP	b2014	Defence against Oxidative stress	Tkachenko, A., Nesterova, L. & Pshenichnov, M. The role of the natural polyamine putrescine in defense against oxidative stress in Escherichia coli. Arch Microbiol 176, 155–157 (2001).
ppiC	b3775	Defence against Oxidative stress	Malesˇevic´, M. et al. The Protein-Free IANUS Peptide Array Uncovers Interaction Sites between Escherichia coli Parvulin 10 and Alkyl Hydroperoxide Reductase. Biochemistry 49, 8626–8635 (2010).
xdhB	b2867	Defence against Oxidative stress	Xi H, Schneider BL, Reitzer L. 2000. Purine Catabolism in Escherichia coliand Function of Xanthine Dehydrogenase in Purine Salvage. J. Bacteriol. 182:5332–5341.
eutB	b2441	Defence against Oxidative stress	Bernier SP, Létoffé S, Delepierre M, Ghigo J-M. 2011. Biogenic ammonia modifies antibiotic resistance at a distance in physically separated bacteria. Mol Microbiol.
nfsA	b0851	Enzymatic modification of the drug	Whiteway, J. et al. Oxygen-Insensitive Nitroreductases: Analysis of the Roles ofnfsA and nfsB in Development of Resistance to 5-Nitrofuran Derivatives in Escherichia coli. J. Bacteriol. 180, 5529–5539 (1998).
nfsB	b0578	Enzymatic modification of the drug	Whiteway, J. et al. Oxygen-Insensitive Nitroreductases: Analysis of the Roles ofnfsA and nfsB in Development of Resistance to 5-Nitrofuran Derivatives in Escherichia coli. J. Bacteriol. 180, 5529–5539 (1998).
aroK	b3390	Modification of respiration and/or membrane potential	Meganathan R. 2001. Ubiquinone biosynthesis in microorganisms. FEMS Microbiology Letters 203:131–139.
atpA	b3734	Modification of respiration and/or membrane potential	Senior, A. E. The proton-translocating ATPase of Escherichia coli. Annu Rev Biophys Biophys Chem 19, 7–41 (1990).
atpD	b3732	Modification of respiration and/or membrane potential	Senior, A. E. The proton-translocating ATPase of Escherichia coli. Annu Rev Biophys Biophys Chem 19, 7–41 (1990).
atpG	b3733	Modification of respiration and/or membrane potential	Senior, A. E. The proton-translocating ATPase of Escherichia coli. Annu Rev Biophys Biophys Chem 19, 7–41 (1990).
cyoA	b0432	Modification of respiration and/or membrane potential	Abramson, J. et al. The structure of the ubiquinol oxidase from Escherichia coli and its ubiquinone binding site. Nature Structural & Molecular Biology 7, 910–917 (2000).
cyoB	b0431	Modification of respiration and/or membrane potential	Abramson, J. et al. The structure of the ubiquinol oxidase from Escherichia coli and its ubiquinone binding site. Nature Structural & Molecular Biology 7, 910–917 (2000).
cyoC	b0430	Modification of respiration and/or membrane potential	Abramson, J. et al. The structure of the ubiquinol oxidase from Escherichia coli and its ubiquinone binding site. Nature Structural & Molecular Biology 7, 910–917 (2000).
cyoD	b0429	Modification of respiration and/or membrane potential	Abramson, J. et al. The structure of the ubiquinol oxidase from Escherichia coli and its ubiquinone binding site. Nature Structural & Molecular Biology 7, 910–917 (2000).
cyoE	b0428	Modification of respiration and/or membrane potential	Abramson, J. et al. The structure of the ubiquinol oxidase from Escherichia coli and its ubiquinone binding site. Nature Structural & Molecular Biology 7, 910–917 (2000).
frdD	b4151	Modification of respiration and/or membrane potential	Iverson, T. M., Luna-Chavez, C., Cecchini, G. & Rees, D. C. Structure of the Escherichia coli Fumarate Reductase Respiratory Complex. Science 284, 1961–1966 (1999).
narG	b1224	Modification of respiration and/or membrane potential	Blasco, F., Pommier, J., Augier, V., Chippaux, M. & Giordano, G. Involvement of the narJ or narW gene product in the formation of active nitrate reductase in Escherichia coli. Molecular Microbiology 6, 221–230 (1992).
trkH	b3849	Modification of respiration and/or membrane potential	Newmark, K. G., O’Reilly, E. K., Pohlhaus, J. R. & Kreuzer, K. N. Genetic analysis of the requirements for SOS induction by nalidixic acid in Escherichia coli. Gene 356, 69–76 (2005).
hydN	b2713	Modification of respiration and/or membrane potential	Maier, T., Binder, U. & Böck, A. Analysis of the hydA locus of Escherichia coli: two genes (hydN and hypF) involved in formate and hydrogen metabolism. Arch Microbiol 165, 333–341 (1996).
nuoM	b2277	Modification of respiration and/or membrane potential	Leif, H., Sled, V. D., Ohnishi, T., Weiss, H. & Friedrich, T. Isolation and Characterization of the Proton-translocating NADH:ubiquinone Oxidoreductase from Escherichia coli. European Journal of Biochemistry 230, 538–548 (1995).
nuoF	b2284	Modification of respiration and/or membrane potential	Leif, H., Sled, V. D., Ohnishi, T., Weiss, H. & Friedrich, T. Isolation and Characterization of the Proton-translocating NADH:ubiquinone Oxidoreductase from Escherichia coli. European Journal of Biochemistry 230, 538–548 (1995).
hybF	b2991	Modification of respiration and/or membrane potential	Hube, M., Blokesch, M. & Böck, A. Network of Hydrogenase Maturation in Escherichia coli: Role of Accessory Proteins HypA and HybF. J. Bacteriol. 184, 3879–3885 (2002).
ccmH	b2194	Modification of respiration and/or membrane potential	Ahuja, U., Rozhkova, A., Glockshuber, R., Thöny-Meyer, L. & Einsle, O. Helix swapping leads to dimerization of the N-terminal domain of the c-type cytochrome maturation protein CcmH from Escherichia coli. FEBS Letters 582, 2779–2786 (2008).
nuoA	b2288	Modification of respiration and/or membrane potential	Leif, H., Sled, V. D., Ohnishi, T., Weiss, H. & Friedrich, T. Isolation and Characterization of the Proton-translocating NADH:ubiquinone Oxidoreductase from Escherichia coli. European Journal of Biochemistry 230, 538–548 (1995).
nuoB	b2287	Modification of respiration and/or membrane potential	Leif, H., Sled, V. D., Ohnishi, T., Weiss, H. & Friedrich, T. Isolation and Characterization of the Proton-translocating NADH:ubiquinone Oxidoreductase from Escherichia coli. European Journal of Biochemistry 230, 538–548 (1995).
nuoC	b2286	Modification of respiration and/or membrane potential	Leif, H., Sled, V. D., Ohnishi, T., Weiss, H. & Friedrich, T. Isolation and Characterization of the Proton-translocating NADH:ubiquinone Oxidoreductase from Escherichia coli. European Journal of Biochemistry 230, 538–548 (1995).
nuoE	b2285	Modification of respiration and/or membrane potential	Leif, H., Sled, V. D., Ohnishi, T., Weiss, H. & Friedrich, T. Isolation and Characterization of the Proton-translocating NADH:ubiquinone Oxidoreductase from Escherichia coli. European Journal of Biochemistry 230, 538–548 (1995).
nuoH	b2282	Modification of respiration and/or membrane potential	Leif, H., Sled, V. D., Ohnishi, T., Weiss, H. & Friedrich, T. Isolation and Characterization of the Proton-translocating NADH:ubiquinone Oxidoreductase from Escherichia coli. European Journal of Biochemistry 230, 538–548 (1995).
nuoI	b2281	Modification of respiration and/or membrane potential	Leif, H., Sled, V. D., Ohnishi, T., Weiss, H. & Friedrich, T. Isolation and Characterization of the Proton-translocating NADH:ubiquinone Oxidoreductase from Escherichia coli. European Journal of Biochemistry 230, 538–548 (1995).
nuoJ	b2280	Modification of respiration and/or membrane potential	Leif, H., Sled, V. D., Ohnishi, T., Weiss, H. & Friedrich, T. Isolation and Characterization of the Proton-translocating NADH:ubiquinone Oxidoreductase from Escherichia coli. European Journal of Biochemistry 230, 538–548 (1995).
nuoK	b2279	Modification of respiration and/or membrane potential	Leif, H., Sled, V. D., Ohnishi, T., Weiss, H. & Friedrich, T. Isolation and Characterization of the Proton-translocating NADH:ubiquinone Oxidoreductase from Escherichia coli. European Journal of Biochemistry 230, 538–548 (1995).
nuoL	b2278	Modification of respiration and/or membrane potential	Leif, H., Sled, V. D., Ohnishi, T., Weiss, H. & Friedrich, T. Isolation and Characterization of the Proton-translocating NADH:ubiquinone Oxidoreductase from Escherichia coli. European Journal of Biochemistry 230, 538–548 (1995).
nuoN	b2276	Modification of respiration and/or membrane potential	Leif, H., Sled, V. D., Ohnishi, T., Weiss, H. & Friedrich, T. Isolation and Characterization of the Proton-translocating NADH:ubiquinone Oxidoreductase from Escherichia coli. European Journal of Biochemistry 230, 538–548 (1995).
narU	b1469	Modification of respiration and/or membrane potential	Clegg, S., Yu, F., Griffiths, L. & Cole, J. A. The roles of the polytopic membrane proteins NarK, NarU and NirC in Escherichia coli K-12: two nitrate and three nitrite transporters. Molecular Microbiology 44, 143–155 (2002).
fhlA	b2731	Modification of respiration and/or membrane potential	Maeda, T., Sanchez-Torres, V. & Wood, T. K. Escherichia coli hydrogenase 3 is a reversible enzyme possessing hydrogen uptake and synthesis activities. Appl Microbiol Biotechnol 76, 1035–1042 (2007).
dacB	b3182	Modification of the cellular subsystem targeted by the drug	Kishida, H. et al. Crystal Structure of Penicillin Binding Protein 4 (dacB) from Escherichia coli, both in the Native Form and Covalently Linked to Various Antibiotics†. Biochemistry 45, 783–792 (2006).
folA	b0048	Modification of the cellular subsystem targeted by the drug	Toprak, E. et al. Evolutionary paths to antibiotic resistance under dynamically sustained drug selection. Nat Genet 44, 101–105 (2012).
ftsI	b0084	Modification of the cellular subsystem targeted by the drug	Curtis, N. A. C., Eisenstadt, R. L., Turner, K. A. & White, A. J. Inhibition of penicillin-binding protein 3 of Escherichia coli K-12. Effects upon growth, viability and outer membrane barrier function. J. Antimicrob. Chemother. 16, 287–296 (1985).
fusA	b3340	Modification of the cellular subsystem targeted by the drug	Norström, T., Lannergard, J. & Hughes, D. Genetic and Phenotypic Identification of Fusidic Acid-Resistant Mutants with the Small-Colony-Variant Phenotype in Staphylococcus aureus. Antimicrob. Agents Chemother. 51, 4438–4446 (2007).
gyrA	b2231	Modification of the cellular subsystem targeted by the drug	Marcusson, L. L., Frimodt-Moller, N. & Hughes, D. Interplay in the Selection of Fluoroquinolone Resistance and Bacterial Fitness. PLoS Pathog 5, e1000541 (2009).
gyrB	b3699	Modification of the cellular subsystem targeted by the drug	Marcusson, L. L., Frimodt-Moller, N. & Hughes, D. Interplay in the Selection of Fluoroquinolone Resistance and Bacterial Fitness. PLoS Pathog 5, e1000541 (2009).
lepA	b2569	Modification of the cellular subsystem targeted by the drug	Pech, M. et al. Elongation factor 4 (EF4/LepA) accelerates protein synthesis at increased Mg2+ concentrations. PNAS 108, 3199–3203 (2011).
parC	b3019	Modification of the cellular subsystem targeted by the drug	Marcusson, L. L., Frimodt-Moller, N. & Hughes, D. Interplay in the Selection of Fluoroquinolone Resistance and Bacterial Fitness. PLoS Pathog 5, e1000541 (2009).
parE	b3030	Modification of the cellular subsystem targeted by the drug	Marcusson, L. L., Frimodt-Moller, N. & Hughes, D. Interplay in the Selection of Fluoroquinolone Resistance and Bacterial Fitness. PLoS Pathog 5, e1000541 (2009).
rhlB	b3780	Modification of the cellular subsystem targeted by the drug	Rocak S, Linder P. 2004. DEAD-box proteins: the driving forces behind RNA metabolism. Nat Rev Mol Cell Biol 5:232–241.
rplF	b3305	Modification of the cellular subsystem targeted by the drug	Buckel, P., Buchberger, A., Böck, A. & Wittmann, H. G. Alteration of ribosomal protein L6 in mutants of Escherichia coli resistant to gentamicin. Mol. Gen. Genet. 158, 47–54 (1977).
rpsL	b3342	Modification of the cellular subsystem targeted by the drug	Ozaki, M., Mizushima, S. & Nomura, M. Identification and functional characterization of the protein controlled by the streptomycin-resistant locus in E. coli. Nature 222, 333–339 (1969).
tsf	b0170	Modification of the cellular subsystem targeted by the drug	Jesús Cabañas, M., Vázquez, D. & Modolell, J. Inhibition of ribosomal translocation by aminoglycoside antibiotics. Biochemical and Biophysical Research Communications 83, 991–997 (1978).
tufB	b3980	Modification of the cellular subsystem targeted by the drug	Wei, Q. et al. Phenotypic and Genome-Wide Analysis of an Antibiotic-Resistant Small Colony Variant (SCV) of Pseudomonas aeruginosa. PLoS ONE 6, e29276 (2011).
folX	b2303	Modification of the cellular subsystem targeted by the drug	Pribat, A. et al. FolX and FolM Are Essential for Tetrahydromonapterin Synthesis in Escherichia coli and Pseudomonas aeruginosa. J. Bacteriol. 192, 475–482 (2010).
gtrS (CPS-53 prophage)	b2352	Prophage	Wang, X. et al. Cryptic prophages help bacteria cope with adverse environments. Nat Commun 1, 147 (2010).
yffS (CPZ-55 prophage)	b2450	Prophage	Wang, X. et al. Cryptic prophages help bacteria cope with adverse environments. Nat Commun 1, 147 (2010).
yfjW (CP4-57 prophage)	b2642	Prophage	Wang, X. et al. Cryptic prophages help bacteria cope with adverse environments. Nat Commun 1, 147 (2010).
cryptic prophage CP4-44	-	Prophage	Wang, X. et al. Cryptic prophages help bacteria cope with adverse environments. Nat Commun 1, 147 (2010).
rpoS	b2741	Transcriptional rewiring	Maciąg, A. et al.In vitro transcription profiling of the σS subunit of bacterial RNA polymerase: re-definition of the σS regulon and identification of σS-specific promoter sequence elements. Nucl. Acids Res. 39, 5338–5355 (2011).
arcA	b4401	Transcriptional rewiring	Loui, C., Chang, A. C. & Lu, S. Role of the ArcAB two-component system in the resistance of Escherichia coli to reactive oxygen stress. BMC Microbiology 9, 183 (2009).
fis	b3261	Transcriptional rewiring	Bradley, M. D., Beach, M. B., Koning, A. P. J. de, Pratt, T. S. & Osuna, R. Effects of Fis on Escherichia coli gene expression during different growth stages. Microbiology 153, 2922–2940 (2007).
rpoA	b3295	Transcriptional rewiring	Simpson, R. B. The molecular topography of rna polymerase-promoter interaction. Cell 18, 277–285 (1979).
rpoB	b3987	Transcriptional rewiring	Simpson, R. B. The molecular topography of rna polymerase-promoter interaction. Cell 18, 277–285 (1979).
rpoC	b3988	Transcriptional rewiring	Simpson, R. B. The molecular topography of rna polymerase-promoter interaction. Cell 18, 277–285 (1979).
rpoD	b3067	Transcriptional rewiring	Simpson, R. B. The molecular topography of rna polymerase-promoter interaction. Cell 18, 277–285 (1979).
rapA	b0059	Transcriptional rewiring	Lynch SV, Dixon L, Benoit MR, Brodie EL, Keyhan M, Hu P, Ackerley DF, Andersen GL, Matin A. 2007. Role of the rapA Gene in Controlling Antibiotic Resistance of Escherichia coli Biofilms. Antimicrob Agents Chemother 51:3650–3658.
yfiE	b2577	Transcriptional rewiring	Pérez-Rueda, E. & Collado-Vides, J. The repertoire of DNA-binding transcriptional regulators in Escherichia coli K-12. Nucl. Acids Res. 28, 1838–1847 (2000).
pnp	b3164	Transcriptional rewiring	Zilhao R, Cairrao F, Régnier P, Arraiano CM (1996) PNPase modulates RNase II expression in Escherichia coli: implications for mRNA decay and cell metabolism. Molecular Microbiology 20: 1033–1042. doi:10.1111/j.1365-2958.1996.tb02544.x.
alaS	b2697	Unknown	Bacher, J. M. & Schimmel, P. An editing-defective aminoacyl-tRNA synthetase is mutagenic in aging bacteria via the SOS response. PNAS 104, 1907–1912 (2007).
fliC	b1923	Unknown	Berg, H. C. The Rotary Motor of Bacterial Flagella. Annual Review of Biochemistry 72, 19–54 (2003).
zntA	b3469	Unknown	Rensing, C., Mitra, B. & Rosen, B. P. The zntA gene of Escherichia coli encodes a Zn(II)-translocating P-type ATPase. PNAS 94, 14326–14331 (1997).
pitA	b3493	Unknown	Harris, R. M., Webb, D. C., Howitt, S. M. & Cox, G. B. Characterization of PitA and PitB fromEscherichia coli. J. Bacteriol. 183, 5008–5014 (2001).
yaeH	b0163	Unknown	NA
yabP	b4659	Unknown	NA
ygbE	b2749	Unknown	Daley, D. O. et al. Global Topology Analysis of the Escherichia coli Inner Membrane Proteome. Science 308, 1321–1323 (2005).
proQ	b1831	Unknown	G. Chaulk, S. et al. ProQ Is an RNA Chaperone that Controls ProP Levels in Escherichia coli. Biochemistry 50, 3095–3106 (2011).
ycjF	b1322	Unknown	Daley, D. O. et al. Global Topology Analysis of the Escherichia coli Inner Membrane Proteome. Science 308, 1321–1323 (2005).
ypjC	b2650	Unknown	NA
ycbZ	b0955	Unknown	NA
arpB	b4494	Unknown	NA
yegQ	b2081	Unknown	Hinz A, Lee S, Jacoby K, Manoil C. 2011. Membrane Proteases and Aminoglycoside Antibiotic Resistance. J. Bacteriol. 193:4790–4797.
ycfQ	b1111	Unknown	Rademacher C, Masepohl B. 2012. Copper-responsive gene regulation in bacteria. Microbiology 158:2451–2464.
rpsF	b4200	Unknown	Ozaki, M., Mizushima, S. & Nomura, M. Identification and functional characterization of the protein controlled by the streptomycin-resistant locus in E. coli. Nature 222, 333–339 (1969).
trmI	b2960	Unknown	Bie, L. G. S. D. et al. The yggH Gene of Escherichia coli Encodes a tRNA (m7G46) Methyltransferase. J. Bacteriol. 185, 3238–3243 (2003).
yhcE	b3217	Unknown	NA
ydgH	b1604	Unknown	NA

## Sheet: mutators
Mutators
Strain	Drug evolved to	Reference Position	Type	Reference	Allele	Overlapping annotations	Coding region change	Amino acid change
AMP6	AMP	133809	SNV	C	T	Gene: acnB, CDS: acnB	NP_414660.1:c.2195C>T	NP_414660.1:p.Pro732Leu
AMP6	AMP	481919	SNV	C	T	Gene: acrB, CDS: acrB	NP_414995.1:c.1709G>A	NP_414995.1:p.Gly570Asp
CPR6	CPR	485599	Deletion	C	-	Gene: acrR, CDS: acrR	NP_414997.1:c.615delC	NP_414997.1:p.Cys205fs
AMP6	AMP	277568	SNV	G	A	Gene: afuC, CDS: afuC, Misc. feature: cryptic prophage CP4-6	NP_414796.2:c.459C>T
AMP6	AMP	538598	SNV	T	C	Gene: allB, CDS: allB	NP_415045.1:c.228T>C
AMP6	AMP	4264559	SNV	C	T	Gene: alr, CDS: alr	NP_418477.1:c.755C>T	NP_418477.1:p.Pro252Leu
AMP6	AMP	4637964	SNV	C	A	Gene: arcA, CDS: arcA	NP_418818.1:c.366G>T	NP_418818.1:p.Met122Ile
AMP6	AMP	1958658	SNV	T	C	Gene: argS, CDS: argS	NP_416390.1:c.573T>C
AMP6	AMP	1787481	SNV	C	A	Gene: aroH, CDS: aroH	NP_416219.1:c.1023C>A
AMP6	AMP	2060296	SNV	C	T	Gene: asnV, tRNA: asnV
AMP6	AMP	3914492	SNV	C	A	Gene: atpD, CDS: atpD, Mature peptide: Mature peptide	NP_418188.1:c.907G>T	NP_418188.1:p.Asp303Tyr
AMP6	AMP	3916038	SNV	T	C	Gene: atpG, CDS: atpG, Mature peptide: Mature peptide	NP_418189.1:c.251A>G	NP_418189.1:p.Asp84Gly
AMP6	AMP	2218285	SNV	T	C	Gene: bglX, CDS: bglX	NP_416636.1:c.1727A>G	NP_416636.1:p.Glu576Gly
CPR6	CPR	4375507	SNV	T	A	Gene: blc, CDS: blc	NP_418573.1:c.239A>T	NP_418573.1:p.Asn80Ile
AMP6	AMP	1326175	SNV	C	G	Gene: btuR, CDS: btuR	NP_415786.1:c.207G>C	NP_415786.1:p.Trp69Cys
AMP6	AMP	2294663	SNV	C	T	Gene: ccmB, CDS: ccmB	NP_416704.1:c.384G>A
CPR6	CPR	2289422	SNV	G	A	Gene: ccmH, CDS: ccmH	NP_416698.1:c.1011C>T
AMP6	AMP	1739540	Deletion	C	-	Gene: cfa, CDS: cfa, Mature peptide: Mature peptide	NP_416178.1:c.104delC	NP_416178.1:p.Ala35fs
AMP6	AMP	1816454	SNV	A	G	Gene: chbF, CDS: chbF, Mature peptide: Mature peptide	NP_416248.1:c.71T>C	NP_416248.1:p.Phe24Ser
AMP6	AMP	1305981	SNV	A	T	Gene: cls, CDS: cls	NP_415765.1:c.689T>A	NP_415765.1:p.Ile230Asn
AMP6	AMP	1178894	SNV	T	C	Gene: cobB, CDS: cobB	NP_415638.2:c.41T>C	NP_415638.2:p.Ile14Thr
AMP6	AMP	2063528	SNV	C	A	Gene: cobU, CDS: cobU	NP_416497.1:c.261G>T
AMP6	AMP	4434235	SNV	C	T	Gene: cpdB, CDS: cpdB, Mature peptide: Mature peptide	NP_418634.1:c.354G>A
AMP6	AMP	4435010	SNV	G	A	Gene: cysQ, CDS: cysQ	NP_418635.1:c.233G>A	NP_418635.1:p.Arg78His
CPR6	CPR	2942117	SNV	C	T	Gene: csdA, CDS: csdA	NP_417290.1:c.759C>T
AMP6	AMP	880774	SNV	G	T	Gene: dacC, CDS: dacC, Mature peptide: Mature peptide	NP_415360.1:c.825G>T	NP_415360.1:p.Glu275Asp
AMP6	AMP	1237063	SNV	G	C	Gene: dadA, CDS: dadA	NP_415707.1:c.270G>C	NP_415707.1:p.Trp90Cys
AMP6	AMP	2139928	SNV	C	T	Gene: dcd, CDS: dcd	NP_416569.1:c.312G>A
AMP6	AMP	1666090	SNV	T	C	Gene: dgsA, CDS: dgsA	NP_416111.1:c.499A>G	NP_416111.1:p.Met167Val
AMP6	AMP	2221024	Insertion	-	A	Gene: dld, CDS: dld, Mature peptide: Mature peptide	NP_416637.1:c.817_818insA	NP_416637.1:p.Glu273fs
AMP6	AMP	236092	SNV	T	G	Gene: dnaQ, CDS: dnaQ	NP_414751.1:c.26T>G	NP_414751.1:p.Ile9Ser
CPR6	CPR	1711749	SNV	G	A	Gene: dtpA, CDS: dtpA	NP_416151.1:c.957G>A
CPR6	CPR	4374054	SNV	A	T	Gene: efp, CDS: efp, Mature peptide: Mature peptide	NP_418571.1:c.333A>T
AMP6	AMP	2483118	Deletion	T	-	Gene: evgS, CDS: evgS	NP_416871.1:c.723delT	NP_416871.1:p.Asn241fs
AMP6	AMP	1149635	SNV	G	A	Gene: fabD, CDS: fabD, Mature peptide: Mature peptide	NP_415610.1:c.685G>A	NP_415610.1:p.Val229Met
CPR6	CPR	2456044	SNV	T	C	Gene: fadJ, CDS: fadJ	NP_416843.1:c.1138A>G	NP_416843.1:p.Thr380Ala
AMP6	AMP	2460482	SNV	C	T	Gene: fadL, CDS: fadL, Mature peptide: Mature peptide	NP_416846.2:c.1155C>T
AMP6	AMP	617776	SNV	T	C	Gene: fepE, CDS: fepE	NP_415119.1:c.300T>C
AMP6	AMP	1158730	SNV	A	G	Gene: fhuE, CDS: fhuE, Mature peptide: Mature peptide	NP_415620.1:c.2045T>C	NP_415620.1:p.Phe682Ser
AMP6	AMP	93006	SNV	A	C	Gene: ftsI, CDS: ftsI	NP_414626.1:c.1594A>C	NP_414626.1:p.Ile532Leu
AMP6	AMP	2105989	Insertion	-	T	Gene: glf, CDS: glf	NP_416540.1:c.365_366insA	NP_416540.1:p.Lys122fs
AMP6	AMP	3136200	SNV	A	G	Gene: gss, CDS: gss	NP_417462.1:c.345T>C
AMP6	AMP	2467570	SNV	T	C	Gene: gtrS, CDS: gtrS, Misc. feature: cryptic prophage CPS-53	NP_416853.1:c.418T>C	NP_416853.1:p.Ser140Pro
AMP6	AMP	2468324	SNV	C	T	Gene: gtrS, CDS: gtrS, Misc. feature: cryptic prophage CPS-53	NP_416853.1:c.1172C>T	NP_416853.1:p.Ser391Phe
CPR6	CPR	2337183	SNV	T	C	Gene: gyrA, CDS: gyrA, Mature peptide: Mature peptide	NP_416734.1:c.260A>G	NP_416734.1:p.Asp87Gly
CPR6	CPR	3876743	SNV	A	T	Gene: gyrB, CDS: gyrB, Mature peptide: Mature peptide	YP_026241.1:c.1400T>A	YP_026241.1:p.Val467Glu
AMP6	AMP	2684447	SNV	T	C	Gene: hmp, CDS: hmp	NP_417047.1:c.591T>C
CPR6	CPR	3519534	SNV	G	A	Gene: hofN, CDS: hofN	NP_417853.1:c.461C>T	NP_417853.1:p.Ala154Val
AMP6	AMP	3517601	SNV	T	G	Gene: hofQ, CDS: hofQ	NP_417850.1:c.1125A>C
AMP6	AMP	2601428	Insertion	-	C	Gene: hyfB, CDS: hyfB	NP_416977.1:c.1588_1589insC	NP_416977.1:p.Thr530fs
CPR6	CPR	2835005	SNV	C	T	Gene: hypF, CDS: hypF	NP_417192.1:c.443G>A	NP_417192.1:p.Arg148His
AMP6	AMP	3031249	Insertion	-	A	Gene: idi, CDS: idi	NP_417365.1:c.162_163insA	NP_417365.1:p.Lys55fs
AMP6	AMP	3678015	SNV	G	A	Gene: kdgK, CDS: kdgK	NP_417983.2:c.574G>A	NP_417983.2:p.Asp192Asn
AMP6	AMP	1242125	SNV	A	G	Gene: ldcA, CDS: ldcA	NP_415710.1:c.179T>C	NP_415710.1:p.Leu60Pro
AMP6	AMP	4604309	SNV	C	G	Gene: leuP, tRNA: leuP
CPR6	CPR	3291997	SNV	G	A	Gene: lpoA, CDS: lpoA	NP_417616.1:c.576G>A
AMP6	AMP	4352609	SNV	A	G	Gene: lysU, CDS: lysU, Mature peptide: Mature peptide	NP_418553.1:c.132T>C
AMP6	AMP	1553489	SNV	T	C	Gene: maeA, CDS: maeA	NP_415996.2:c.205A>G	NP_415996.2:p.Thr69Ala
AMP6	AMP	1697741	SNV	T	C	Gene: malX, CDS: malX	NP_416138.1:c.363T>C
CPR6	CPR	1617351	SNV	G	A	Gene: marR, CDS: marR	NP_416047.4:c.208G>A	NP_416047.4:p.Ala70Thr
AMP6	AMP	883125	SNV	A	G	Gene: mdfA, CDS: mdfA	NP_415363.1:c.230A>G	NP_415363.1:p.Asp77Gly
AMP6	AMP	3659845	SNV	T	C	Gene: mdtF, CDS: mdtF	NP_417971.1:c.1409T>C	NP_417971.1:p.Phe470Ser
CPR6	CPR	766554	SNV	C	T	Gene: mngA, CDS: mngA	NP_415259.1:c.1348C>T
AMP6	AMP	3396759	SNV	T	C	Gene: mreD, CDS: mreD	NP_417715.1:c.139A>G	NP_417715.1:p.Ile47Val
CPR6	CPR	978555	SNV	G	A	Gene: mukB, CDS: mukB	NP_415444.1:c.3007G>A	NP_415444.1:p.Ala1003Thr
CPR6	CPR	4396342	Deletion	T	-	Gene: mutL, CDS: mutL	NP_418591.1:c.908delT	NP_418591.1:p.Val303fs
AMP6	AMP	1279786	SNV	G	A	Gene: narG, CDS: narG, Mature peptide: Mature peptide	NP_415742.1:c.700G>A	NP_415742.1:p.Glu234Lys
CPR6	CPR	4458071	SNV	C	T	Gene: nrdG, CDS: nrdG	NP_418658.1:c.317G>A	NP_418658.1:p.Gly106Asp
CPR6	CPR	985380	Deletion	T	-	Gene: ompF, CDS: ompF, Mature peptide: Mature peptide	NP_415449.1:c.826delA	NP_415449.1:p.Thr276fs
CPR6	CPR	1300036	SNV	A	G	Gene: oppA, CDS: oppA, Mature peptide: Mature peptide	NP_415759.1:c.831A>G
AMP6	AMP	1303034	SNV	A	G	Gene: oppD, CDS: oppD	YP_025300.1:c.257A>G	YP_025300.1:p.Asn86Ser
CPR6	CPR	2489884	SNV	A	G	Gene: oxc, CDS: oxc	NP_416874.1:c.89T>C	NP_416874.1:p.Val30Ala
AMP6	AMP	148445	SNV	C	T	Gene: panC, CDS: panC	NP_414675.1:c.351G>A	NP_414675.1:p.Met117Ile
CPR6	CPR	3163674	SNV	C	T	Gene: parC, CDS: parC	NP_417491.1:c.322G>A	NP_417491.1:p.Ala108Thr
CPR6	CPR	3172535	SNV	C	T	Gene: parE, CDS: parE	NP_417502.1:c.884G>A	NP_417502.1:p.Cys295Tyr
AMP6	AMP	255668	SNV	C	T	Gene: pepD, CDS: pepD, Mature peptide: Mature peptide	NP_414772.1:c.49G>A	NP_414772.1:p.Ala17Thr
CPR6	CPR	4232298	SNV	A	G	Gene: pgi, CDS: pgi	NP_418449.1:c.518A>G	NP_418449.1:p.Lys173Arg
CPR6	CPR	3307917	Deletion	A	-	Gene: pnp, CDS: pnp	NP_417633.4:c.1274delT	NP_417633.4:p.Val425fs
AMP6	AMP	1675587	SNV	G	T	Gene: pntA, CDS: pntA	NP_416120.1:c.341C>A	NP_416120.1:p.Ala114Glu
AMP6	AMP	717363	SNV	A	G	Gene: potE, CDS: potE	NP_415219.1:c.126T>C
AMP6	AMP	462730	SNV	C	A	Gene: ppiD, CDS: ppiD	NP_414975.1:c.1592C>A	NP_414975.1:p.Thr531Asn
AMP6	AMP	1911312	SNV	T	C	Gene: prc, CDS: prc, Mature peptide: Mature peptide	NP_416344.1:c.1529A>G	NP_416344.1:p.Lys510Arg
AMP6	AMP	347550	SNV	T	G	Gene: prpR, CDS: prpR	NP_414864.1:c.118A>C	NP_414864.1:p.Thr40Pro
CPR6	CPR	1366345	SNV	A	G	Gene: pspA, CDS: pspA, Mature peptide: Mature peptide	NP_415820.1:c.243A>G
AMP6	AMP	1367513	SNV	G	A	Gene: pspD, CDS: pspD	NP_415823.1:c.97G>A	NP_415823.1:p.Ala33Thr
AMP6	AMP	1076313	SNV	G	T	Gene: putA, CDS: putA	NP_415534.1:c.1793C>A	NP_415534.1:p.Thr598Asn
CPR6	CPR	60848	Insertion	-	T	Gene: rapA, CDS: rapA, Mature peptide: Mature peptide	NP_414601.1:c.2417_2418insA	NP_414601.1:p.Asn806fs
AMP6	AMP	2184262	SNV	T	C	Gene: rcnA, CDS: rcnA	NP_416609.1:c.324T>C
AMP6	AMP	2022482	SNV	T	C	Gene: rcsA, CDS: rcsA, Mature peptide: Mature peptide	NP_416461.1:c.491T>C	NP_416461.1:p.Ile164Thr
AMP6	AMP	2313282	SNV	C	A	Gene: rcsD, CDS: rcsD	NP_416720.1:c.1773C>A
AMP6	AMP	1413293	SNV	T	C	Gene: recE, CDS: recE, Mature peptide: Mature peptide, Misc. feature: cryptic prophage Rac	NP_415866.1:c.2118A>G
CPR6	CPR	1414289	SNV	C	T	Gene: recE, CDS: recE, Mature peptide: Mature peptide, Misc. feature: cryptic prophage Rac	NP_415866.1:c.1122G>A	NP_415866.1:p.Met374Ile
AMP6	AMP	2104537	Deletion	C	-	Gene: rfc, CDS: rfc	NP_416539.1:c.714delG	NP_416539.1:p.Gly238fs
CPR6	CPR	3968256	SNV	G	A	Gene: rffE, CDS: rffE	YP_026253.1:c.101G>A	YP_026253.1:p.Cys34Tyr
AMP6	AMP	4016229	SNV	C	T	Gene: rmuC, CDS: rmuC	NP_418276.1:c.874C>T	NP_418276.1:p.Arg292Cys
AMP6	AMP	4186809	SNV	A	C	Gene: rpoC, CDS: rpoC	NP_418415.1:c.3437A>C	NP_418415.1:p.Glu1146Ala
AMP6	AMP	962848	SNV	A	G	Gene: rpsA, CDS: rpsA	NP_415431.1:c.1631A>G	NP_415431.1:p.Asn544Ser
AMP6	AMP	52027	SNV	T	C	Gene: rsmA, CDS: rsmA	NP_414593.1:c.404A>G	NP_414593.1:p.Asp135Gly
AMP6	AMP	1651151	SNV	T	C	Gene: rspB, CDS: rspB	NP_416097.1:c.789A>G
AMP6	AMP	756380	SNV	G	A	Gene: sdhA, CDS: sdhA	NP_415251.1:c.1251G>A
AMP6	AMP	110871	SNV	G	A	Gene: secA, CDS: secA	NP_414640.1:c.2593G>A	NP_414640.1:p.Ala865Thr
CPR6	CPR	429175	SNV	G	A	Gene: secF, CDS: secF	NP_414943.1:c.447G>A
AMP6	AMP	3431514	SNV	A	G	Gene: smf, CDS: smf	YP_026211.1:c.69T>C
AMP6	AMP	2827153	Deletion	T	-	Gene: srlR, CDS: srlR	NP_417187.1:c.85delT	NP_417187.1:p.Phe29fs
AMP6	AMP	1761073	Insertion	-	T	Gene: sufB, CDS: sufB	NP_416198.2:c.961_962insA	NP_416198.2:p.Thr321fs
AMP6	AMP	1757443	SNV	T	C	Gene: sufS, CDS: sufS	NP_416195.1:c.1105A>G	NP_416195.1:p.Met369Val
CPR6	CPR	2923045	SNV	G	A	Gene: syd, CDS: syd	NP_417273.1:c.258C>T
AMP6	AMP	1970562	SNV	C	A	Gene: tar, CDS: tar	NP_416400.1:c.154G>T	NP_416400.1:p.Glu52*
CPR6	CPR	3260993	SNV	G	A	Gene: tdcD, CDS: tdcD	NP_417585.2:c.690C>T
AMP6	AMP	474028	Deletion	T	-	Gene: tesB, CDS: tesB, Mature peptide: Mature peptide	NP_414986.1:c.358delA	NP_414986.1:p.Thr120fs
CPR6	CPR	3888265	SNV	G	A	Gene: tnaB, CDS: tnaB	NP_418165.1:c.7G>A	NP_418165.1:p.Asp3Asn
AMP6	AMP	1330519	SNV	T	C	Gene: topA, CDS: topA, Mature peptide: Mature peptide	NP_415790.1:c.1448T>C	NP_415790.1:p.Val483Ala
AMP6	AMP	3669056	SNV	G	A	Gene: treF, CDS: treF	NP_417976.1:c.1442G>A	NP_417976.1:p.Gly481Asp
CPR6	CPR	1491076	SNV	C	T	Gene: trg, CDS: trg	NP_415938.1:c.583C>T	NP_415938.1:p.Gln195*
CPR6	CPR	4057343	SNV	C	T	Gene: typA, CDS: typA	YP_026274.1:c.914C>T	YP_026274.1:p.Pro305Leu
CPR6	CPR	4481020	SNV	C	T	Gene: valS, CDS: valS	NP_418679.1:c.841G>A	NP_418679.1:p.Ala281Thr
CPR6	CPR	2129250	SNV	G	A	Gene: wcaC, CDS: wcaC	NP_416561.1:c.845C>T	NP_416561.1:p.Pro282Leu
CPR6	CPR	2999575	SNV	G	A	Gene: xdhA, CDS: xdhA	NP_417342.1:c.1209G>A
AMP6	AMP	513710	SNV	G	A	Gene: ybbJ, CDS: ybbJ	NP_415021.2:c.374C>T	NP_415021.2:p.Ala125Val
CPR6	CPR	797471	SNV	G	A	Gene: ybhA, CDS: ybhA	NP_415287.1:c.184C>T	NP_415287.1:p.Pro62Ser
CPR6	CPR	965494	Insertion	-	G	Gene: ycaI, CDS: ycaI	NP_415433.4:c.1951_1952insG	NP_415433.4:p.Trp651fs
AMP6	AMP	981510	SNV	G	C	Gene: ycbB, CDS: ycbB	NP_415445.1:c.1241G>C	NP_415445.1:p.Ser414Thr
AMP6	AMP	1145249	SNV	G	T	Gene: yceF, CDS: yceF	NP_415605.2:c.570C>A	NP_415605.2:p.Asn190Lys
AMP6	AMP	1117239	SNV	C	T	Gene: yceI, CDS: yceI, Mature peptide: Mature peptide	NP_415574.1:c.461G>A	NP_415574.1:p.Gly154Asp
AMP6	AMP	1187108	SNV	C	T	Gene: ycfD, CDS: ycfD	NP_415646.4:c.356G>A	NP_415646.4:p.Gly119Asp
AMP6	AMP	1369728	SNV	A	G	Gene: ycjM, CDS: ycjM	NP_415825.4:c.1489A>G	NP_415825.4:p.Ile497Val
AMP6	AMP	1500795	SNV	A	G	Gene: ydcL, CDS: ydcL	NP_415948.1:c.315A>G	NP_415948.1:p.Ile105Met
AMP6	AMP	1638117	SNV	A	C	Gene: ydfR, CDS: ydfR, Misc. feature: cryptic prophage Qin/Kim	ydfJ:c.[85-7808T>G]; NP_416073.1:c.[273T>G]
AMP6	AMP	1703549	SNV	C	T	Gene: ydgK, CDS: ydgK	NP_416143.2:c.276C>T
AMP6	AMP	1772491	SNV	C	T	Gene: ydiB, CDS: ydiB	NP_416207.1:c.679C>T	NP_416207.1:p.Leu227Phe
AMP6	AMP	1853285	SNV	G	A	Gene: ydjG, CDS: ydjG	NP_416285.1:c.711C>T
AMP6	AMP	2143075	SNV	T	C	Gene: yegE, CDS: yegE	NP_416571.1:c.1786T>C
AMP6	AMP	2143943	Insertion	-	A	Gene: yegE, CDS: yegE	NP_416571.1:c.2653_2654insA	NP_416571.1:p.Glu885fs
AMP6	AMP	2179224	SNV	T	C	Gene: yegV, CDS: yegV	NP_416603.1:c.107T>C	NP_416603.1:p.Leu36Pro
CPR6	CPR	2420798	SNV	G	A	Gene: yfcI, CDS: yfcI	NP_416808.1:c.764C>T	NP_416808.1:p.Ala255Val
CPR6	CPR	2548182	SNV	C	T	Gene: yfeX, CDS: yfeX	NP_416926.4:c.386G>A	NP_416926.4:p.Gly129Asp
CPR6	CPR	2628812	SNV	G	A	Gene: yfgI, CDS: yfgI	NP_417001.1:c.465G>A	NP_417001.1:p.Met155Ile
AMP6	AMP	2613037	SNV	C	T	Gene: yfgO, CDS: yfgO	NP_416988.1:c.867G>A
AMP6	AMP	2648215	SNV	C	T	Gene: yfhM, CDS: yfhM	NP_417015.1:c.2095G>A	NP_417015.1:p.Glu699Lys
AMP6	AMP	3169923	Insertion	-	C	Gene: ygiZ, CDS: ygiZ	NP_417499.1:c.311_312insG	NP_417499.1:p.Gly104fs
AMP6	AMP	3235230	SNV	G	T	Gene: ygjQ, CDS: ygjQ	NP_417557.1:c.669G>T	NP_417557.1:p.Glu223Asp
CPR6	CPR	3302020	SNV	G	A	Gene: yhbW, CDS: yhbW	NP_417629.1:c.551G>A	NP_417629.1:p.Gly184Asp
AMP6	AMP	3318242	SNV	T	G	Gene: yhbX, CDS: yhbX	NP_417641.4:c.1394A>C	NP_417641.4:p.Asp465Ala
AMP6	AMP	3325888	SNV	G	A	Gene: yhbY, CDS: yhbY	NP_417647.1:c.77G>A	NP_417647.1:p.Ser26Asn
CPR6	CPR	3393018	SNV	G	A	Gene: yhdP, CDS: yhdP	YP_026208.1:c.1263C>T
AMP6	AMP	3632225	SNV	C	T	Gene: yhiL, CDS: yhiL	yhiL:c.257G>A	yhiL:p.Ser86Asn
AMP6	AMP	3764411	SNV	A	G	Gene: yibA, CDS: yibA	NP_418051.1:c.52A>G	NP_418051.1:p.Asn18Asp
AMP6	AMP	3829794	SNV	T	C	Gene: yicH, CDS: yicH	NP_418112.1:c.1315T>C	NP_418112.1:p.Phe439Leu
AMP6	AMP	3810137	SNV	T	C	Gene: yicR, CDS: yicR	NP_418095.4:c.446A>G	NP_418095.4:p.Glu149Gly
CPR6	CPR	4018065	SNV	G	A	Gene: yigP, CDS: yigP	NP_418278.1:c.419G>A	NP_418278.1:p.Arg140His
CPR6	CPR	4283019	SNV	A	G	Gene: yjcH, CDS: yjcH	NP_418492.1:c.218T>C	NP_418492.1:p.Val73Ala
CPR6	CPR	4493599	SNV	C	T	Gene: yjgB, CDS: yjgB	NP_418690.4:c.634G>A	NP_418690.4:p.Gly212Ser
AMP6	AMP	4487813	SNV	C	T	Gene: yjgR, CDS: yjgR	NP_418684.1:c.274G>A	NP_418684.1:p.Ala92Thr
AMP6	AMP	4502126	SNV	G	A	Gene: yjhB, CDS: yjhB	NP_418699.4:c.46G>A	NP_418699.4:p.Ala16Thr
AMP6	AMP	4517675	SNV	C	T	Gene: yjhU, CDS: yjhU	NP_418715.2:c.673G>A	NP_418715.2:p.Asp225Asn
CPR6	CPR	4563033	SNV	G	A	Gene: yjiM, CDS: yjiM	NP_418755.4:c.841C>T	NP_418755.4:p.Gln281*
AMP6	AMP	238490	Deletion	T	-	Gene: ykfM, CDS: ykfM	YP_001165307.1:c.247delA	YP_001165307.1:p.Thr83fs
AMP6	AMP	317105	SNV	G	T	Gene: ykgB, CDS: ykgB	NP_414835.2:c.439C>A	NP_414835.2:p.His147Asn
AMP6	AMP	527746	Deletion	A	-	Gene: ylbH, CDS: ylbH	ylbH:c.571delA	ylbH:p.Lys191fs
AMP6	AMP	1106548	SNV	T	C	Gene: ymdC, CDS: ymdC	NP_415564.2:c.971T>C	NP_415564.2:p.Val324Ala
CPR6	CPR	1806482	SNV	C	T	Gene: yniA, CDS: yniA	NP_416239.1:c.663C>T
AMP6	AMP	2225210	SNV	T	C	Gene: yohF, CDS: yohF	NP_416641.1:c.83A>G	NP_416641.1:p.Asp28Gly
AMP6	AMP	2355921	SNV	C	T	Gene: ypaA, CDS: ypaA	YP_001165324.1:c.84C>T
AMP6	AMP	2580768	Insertion	-	A	Gene: ypfG, CDS: ypfG	NP_416961.1:c.32_33insT	NP_416961.1:p.Phe11fs
AMP6	AMP	2672985	SNV	A	T	Gene: yphC, CDS: yphC	NP_417040.2:c.799T>A	NP_417040.2:p.Trp267Arg
AMP6	AMP	2984527	Deletion	A	-	Gene: yqeG, CDS: yqeG	NP_417322.1:c.659delA	NP_417322.1:p.Glu220fs
AMP6	AMP	3107950	SNV	G	T	Gene: yqgA, CDS: yqgA	NP_417441.1:c.376G>T	NP_417441.1:p.Glu126*
CPR6	CPR	3606321	SNV	G	T	Gene: zntA, CDS: zntA	NP_417926.1:c.1848G>T	NP_417926.1:p.Glu616Asp
AMP6	AMP	3181020	Deletion	T	-	Gene: zupT, CDS: zupT	NP_417512.1:c.449delT	NP_417512.1:p.Ile150fs
AMP6	AMP	2068538	SNV	T	C	Misc. feature: cryptic prophage CP4-44
AMP6	AMP	2468518	SNV	G	A	Misc. feature: cryptic prophage CPS-53
AMP6	AMP	131399	SNV	T	C
AMP6	AMP	255936	SNV	A	G
AMP6	AMP	310796	Deletion	A	-
AMP6	AMP	404963	SNV	G	A
AMP6	AMP	445947	SNV	C	T
AMP6	AMP	707434	SNV	G	T
AMP6	AMP	877398	SNV	C	T
AMP6	AMP	985054	SNV	G	A
AMP6	AMP	1169608	SNV	T	C
AMP6	AMP	1211599	SNV	G	A
AMP6	AMP	1542765	SNV	A	G
AMP6	AMP	1617121	SNV	A	C
AMP6	AMP	2783400	SNV	A	G
AMP6	AMP	3645897	SNV	A	G
CPR6	CPR	313370	Insertion	-	C
CPR6	CPR	1590499	SNV	G	A
CPR6	CPR	3006779	Insertion	-	A
CPR6	CPR	3427217	Insertion	-	C
CPR6	CPR	20564..292797	IS-related Inversion	-	-	-	-	-
AMP6	AMP	485201..1426819	IS-related Transposition	-	-	-
