# Supplementary material for: Genome-wide analysis captures the determinants of the antibiotic cross-resistance interaction network
Source: Nat Commun. 2014 Jul 8;5:4352. doi: 10.1038/ncomms5352 (PMC4102323; doi:10.1038/ncomms5352)
Supplement: Supplementary Data 4 — Sequence similarity of mutated genes to known antibiotic resistance or target genes. [file ncomms5352-s5.xls]

## Sheet: Sheet1
Supplementary Data 4.: Sequence similarity of mutated genes to known antibiotic resistance or target genes.
ECK number	Gene	Frequency of mutations	Sequence similarity to known resistance or target genes (1=yes, 0=no)
ECK1523	marR	repeated	0
ECK0456	acrB	repeated	1
ECK0458	acrR	repeated	1
ECK2223	gyrA	repeated	1
ECK3327	fusA	repeated	1
ECK3391	envZ	repeated	1
ECK2678	mprA	repeated	0
ECK2207	ompC	repeated	1
ECK3633	rph'	repeated	0
ECK3841	trkH	repeated	0
ECK4055	soxR	repeated	1
ECK3182	mlaD	repeated	0
ECK3979	rpoC	repeated	0
ECK3329	rpsL	repeated	0
ECK0085	ftsI	repeated	0
ECK0946	ycbZ	repeated	0
ECK0049	folA	repeated	1
ECK0425	cyoB	repeated	0
ECK0832	mdfA	repeated	0
ECK1112	potA	repeated	1
ECK1115	phoQ	repeated	1
ECK3057	rpoD	repeated	0
ECK3392	ompR	repeated	1
ECK0060	rapA	repeated	0
ECK0424	cyoC	repeated	0
ECK0570	nfsB	repeated	0
ECK0600	ahpF	repeated	0
ECK0788	dinG	repeated	0
ECK1035	opgH	repeated	0
ECK1780	mipA	repeated	0
ECK1911	pgsA	repeated	0
ECK1998	CP4-44	repeated	0
ECK2272	nuoL	repeated	0
ECK2278	nuoF	repeated	0
ECK2279	nuoE	repeated	0
ECK2280	nuoC	repeated	0
ECK2680	emrB	repeated	1
ECK3010	parC	repeated	1
ECK3248	fis	repeated	0
ECK3691	gyrB	repeated	1
ECK3725	atpD	repeated	0
ECK3726	atpG	repeated	0
ECK3727	atpA	repeated	0
ECK3772	rhlB	repeated	0
ECK3904	cpxA	repeated	1
ECK3978	rpoB	repeated	1
ECK4388	rob	repeated	1
ECK0034	carB	unique	0
ECK0057	yabP'	unique	0
ECK0108	nadC	unique	0
ECK0162	yaeH	unique	0
ECK0169	tsf	unique	0
ECK0232	dinB	unique	0
ECK0239	gpt	unique	0
ECK0372	sbmA	unique	0
ECK0408	ribD	unique	0
ECK0422	cyoE	unique	0
ECK0423	cyoD	unique	0
ECK0426	cyoA	unique	0
ECK0433	lon	unique	0
ECK0489	ybbA	unique	1
ECK0635	leuS	unique	0
ECK0783	ybhF	unique	0
ECK0784	ybhG	unique	0
ECK0842	nfsA	unique	0
ECK0920	ompF	unique	1
ECK1069	rne	unique	0
ECK1081	fabF	unique	0
ECK1097	ycfQ	unique	0
ECK1116	phoP	unique	1
ECK1218	narG	unique	0
ECK1241	oppF	unique	0
ECK1318	ycjF	unique	0
ECK1463	narU	unique	0
ECK1524	marA	unique	1
ECK1527	ydeE	unique	0
ECK1672	pykF	unique	0
ECK1718	arpB'	unique	0
ECK1754	ynjD	unique	0
ECK1830	proQ	unique	0
ECK1877	argS	unique	0
ECK1922	fliC	unique	0
ECK1993	flu	unique	0
ECK2008	plaP	unique	0
ECK2059	dcd	unique	0
ECK2077	yegQ	unique	0
ECK2171	yejA	unique	0
ECK2186	ccmH	unique	0
ECK2247	arnC	unique	0
ECK2270	nuoN	unique	0
ECK2271	nuoM	unique	0
ECK2273	nuoK	unique	0
ECK2274	nuoJ	unique	0
ECK2275	nuoI	unique	0
ECK2276	nuoH	unique	0
ECK2281	nuoB	unique	0
ECK2282	nuoA	unique	0
ECK2306	purF	unique	0
ECK2346	gtrS	unique	0
ECK2436	eutB	unique	0
ECK2445	yffS	unique	0
ECK2462	nudK	unique	0
ECK2567	lepA	unique	0
ECK2575	yfiE	unique	0
ECK2672	proW	unique	0
ECK2679	emrA	unique	1
ECK2692	alaS	unique	0
ECK2708	hydN	unique	0
ECK2736	rpoS	unique	0
ECK2744	ygbE	unique	0
ECK2817	ptrA	unique	0
ECK2863	xdhB	unique	0
ECK2955	trmI	unique	0
ECK2960	speC	unique	0
ECK2985	hybF	unique	0
ECK2997	yghA	unique	0
ECK3021	parE	unique	1
ECK3080	sstT	unique	0
ECK3125	kbaY	unique	0
ECK3171	dacB	unique	0
ECK3184	mlaF	unique	0
ECK3218	sspA	unique	0
ECK3282	rpoA	unique	0
ECK3292	rplF	unique	0
ECK3345	crp	unique	1
ECK3377	aroK	unique	0
ECK3453	zntA	unique	0
ECK3478	pitA	unique	0
ECK3588	mtlA	unique	0
ECK3640	spoT	unique	0
ECK3647	yicJ	unique	0
ECK3662	ilvB	unique	0
ECK3746	rbsK	unique	0
ECK3767	ppiC	unique	0
ECK3871	yihQ	unique	0
ECK3905	cpxR	unique	1
ECK3971	tufB	unique	1
ECK4041	yjbN	unique	0
ECK4074	mdtO	unique	0
ECK4147	frdD	unique	0
ECK4196	rpsF	unique	0
ECK4383	yjjK	unique	1
ECK4393	arcA	unique	1
ECK0001	thrL	none	0
ECK0002	thrA	none	0
ECK0003	thrB	none	0
ECK0004	thrC	none	0
ECK0005	yaaX	none	0
ECK0006	yaaA	none	0
ECK0007	yaaJ	none	0
ECK0008	talB	none	0
ECK0009	mog	none	0
ECK0010	satP	none	0
ECK0011	yaaW	none	0
ECK0013	yaaI	none	0
ECK0014	dnaK	none	0
ECK0015	dnaJ	none	0
ECK0016	insL1	none	0
ECK0018	hokC	none	0
ECK0019	sokC	none	0
ECK0020	nhaA	none	0
ECK0021	nhaR	none	0
ECK0022	insB1	none	0
ECK0023	insA1	none	0
ECK0024	rpsT	none	0
ECK0025	yaaY	none	0
ECK0026	ribF	none	0
ECK0027	ileS	none	1
ECK0028	lspA	none	0
ECK0029	fkpB	none	0
ECK0030	ispH	none	0
ECK0031	rihC	none	0
ECK0032	dapB	none	0
ECK0033	carA	none	0
ECK0035	caiF	none	0
ECK0036	caiE	none	0
ECK0037	caiD	none	0
ECK0038	caiC	none	0
ECK0039	caiB	none	0
ECK0040	caiA	none	0
ECK0041	caiT	none	0
ECK0042	fixA	none	0
ECK0043	fixB	none	0
ECK0044	fixC	none	0
ECK0045	fixX	none	0
ECK0046	yaaU	none	0
ECK0047	kefF	none	0
ECK0048	kefC	none	0
ECK0050	apaH	none	0
ECK0051	apaG	none	0
ECK0052	rsmA	none	0
ECK0053	pdxA	none	0
ECK0054	surA	none	0
ECK0055	lptD	none	0
ECK0056	djlA	none	0
ECK0059	rluA	none	0
ECK0061	polB	none	0
ECK0062	araD	none	0
ECK0063	araA	none	0
ECK0064	araB	none	0
ECK0065	araC	none	0
ECK0066	yabI	none	0
ECK0067	thiQ	none	0
ECK0068	thiP	none	0
ECK0069	thiB	none	0
ECK0070	sgrR	none	0
ECK0071	sgrS	none	0
ECK0072	setA	none	0
ECK0073	leuD	none	0
ECK0074	leuC	none	0
ECK0075	leuB	none	0
ECK0076	leuA	none	0
ECK0077	leuL	none	0
ECK0078	leuO	none	0
ECK0079	ilvI	none	0
ECK0080	ilvH	none	0
ECK0081	cra	none	0
ECK0082	mraZ	none	0
ECK0083	rsmH	none	0
ECK0084	ftsL	none	0
ECK0086	murE	none	0
ECK0087	murF	none	0
ECK0088	mraY	none	0
ECK0089	murD	none	0
ECK0090	ftsW	none	0
ECK0091	murG	none	0
ECK0092	murC	none	0
ECK0093	ddlB	none	1
ECK0094	ftsQ	none	0
ECK0095	ftsA	none	0
ECK0096	ftsZ	none	0
ECK0097	lpxC	none	0
ECK0098	secM	none	0
ECK0099	secA	none	0
ECK0100	mutT	none	0
ECK0101	yacG	none	0
ECK0102	zapD	none	0
ECK0103	coaE	none	0
ECK0104	guaC	none	0
ECK0105	hofC	none	0
ECK0106	hofB	none	0
ECK0107	ppdD	none	0
ECK0109	ampD	none	0
ECK0110	ampE	none	0
ECK0111	aroP	none	0
ECK0112	pdhR	none	0
ECK0113	aceE	none	0
ECK0114	aceF	none	0
ECK0115	lpd	none	0
ECK0116	yacH	none	0
ECK0117	acnB	none	0
ECK0118	yacL	none	0
ECK0119	speD	none	0
ECK0120	speE	none	0
ECK0121	yacC	none	0
ECK0122	cueO	none	0
ECK0123	gcd	none	0
ECK0124	hpt	none	0
ECK0125	can	none	0
ECK0126	yadG	none	0
ECK0127	yadH	none	0
ECK0128	yadI	none	0
ECK0129	yadE	none	0
ECK0130	panD	none	0
ECK0131	yadD	none	0
ECK0132	panC	none	0
ECK0133	panB	none	0
ECK0134	yadC	none	0
ECK0135	yadK	none	0
ECK0136	yadL	none	0
ECK0137	yadM	none	0
ECK0138	htrE	none	0
ECK0139	yadV	none	0
ECK0140	yadN	none	0
ECK0141	folK	none	0
ECK0142	pcnB	none	0
ECK0143	gluQ	none	0
ECK0144	dksA	none	0
ECK0145	sfsA	none	0
ECK0146	ligT	none	0
ECK0147	hrpB	none	0
ECK0148	mrcB	none	0
ECK0149	fhuA	none	0
ECK0150	fhuC	none	0
ECK0151	fhuD	none	0
ECK0152	fhuB	none	0
ECK0153	hemL	none	0
ECK0154	clcA	none	0
ECK0155	erpA	none	0
ECK0156	yadS	none	0
ECK0157	btuF	none	0
ECK0158	mtn	none	0
ECK0159	dgt	none	0
ECK0160	degP	none	0
ECK0161	cdaR	none	0
ECK0163	yaeI	none	0
ECK0164	dapD	none	0
ECK0165	glnD	none	0
ECK0166	map	none	0
ECK0167	tff	none	0
ECK0168	rpsB	none	0
ECK0170	pyrH	none	0
ECK0171	frr	none	0
ECK0172	dxr	none	1
ECK0173	ispU	none	0
ECK0174	cdsA	none	0
ECK0175	rseP	none	0
ECK0176	bamA	none	0
ECK0177	skp	none	0
ECK0178	lpxD	none	0
ECK0179	fabZ	none	0
ECK0180	lpxA	none	0
ECK0181	lpxB	none	0
ECK0182	rnhB	none	0
ECK0183	dnaE	none	0
ECK0184	accA	none	0
ECK0185	ldcC	none	0
ECK0186	yaeR	none	0
ECK0187	tilS	none	0
ECK0188	rof	none	0
ECK0189	yaeP	none	0
ECK0190	yaeQ	none	0
ECK0191	arfB	none	0
ECK0192	nlpE	none	0
ECK0193	yaeF	none	0
ECK0194	proS	none	0
ECK0195	tsaA	none	0
ECK0196	rcsF	none	0
ECK0197	metQ	none	0
ECK0198	metI	none	0
ECK0199	metN	none	1
ECK0200	gmhB	none	0
ECK0201	rrsH	none	0
ECK0202	ileV	none	0
ECK0203	alaV	none	0
ECK0204	rrlH	none	0
ECK0205	rrfH	none	0
ECK0206	aspU	none	0
ECK0207	dkgB	none	0
ECK0208	yafC	none	0
ECK0209	yafD	none	0
ECK0210	yafE	none	0
ECK0211	mltD	none	0
ECK0212	gloB	none	0
ECK0213	yafS	none	0
ECK0214	rnhA	none	0
ECK0215	dnaQ	none	0
ECK0216	aspV	none	0
ECK0217	yafT	none	0
ECK0218	yafU'	none	0
ECK0219	yafF'	none	0
ECK0220	yafV	none	0
ECK0221	ivy	none	0
ECK0222	fadE	none	0
ECK0223	gmhA	none	1
ECK0224	yafJ	none	0
ECK0225	yafK	none	0
ECK0226	yafQ	none	0
ECK0227	dinJ	none	0
ECK0228	yafL	none	0
ECK0229	rayT	none	0
ECK0230	lfhA'	none	0
ECK0231	lafU'	none	0
ECK0233	yafN	none	0
ECK0234	yafO	none	0
ECK0235	yafP	none	0
ECK0236	ykfJ'	none	0
ECK0237	prfH'	none	0
ECK0238	pepD	none	0
ECK0240	frsA	none	0
ECK0241	crl'	none	0
ECK0242	phoE	none	1
ECK0243	proB	none	0
ECK0244	proA	none	0
ECK0245	thrW	none	0
ECK0246	ykfI	none	0
ECK0247	yafW	none	0
ECK0248	ykfH	none	0
ECK0249	ykfG	none	0
ECK0250	yafX	none	0
ECK0251	ykfF	none	0
ECK0252	ykfB	none	0
ECK0253	yafY	none	0
ECK0254	yafZ	none	0
ECK0255	ykfA	none	0
ECK0256	perR	none	1
ECK0257	insN'	none	0
ECK0258	insI1	none	0
ECK0260	ykfC'	none	0
ECK0261	insH1	none	0
ECK0262	mmuP	none	0
ECK0263	mmuM	none	0
ECK0264	afuC	none	1
ECK0265	afuB'	none	0
ECK0267	yagB'	none	0
ECK0268	yagA	none	0
ECK0269	yagE	none	0
ECK0270	yagF	none	0
ECK0271	yagG	none	0
ECK0272	yagH	none	0
ECK0273	yagI	none	0
ECK0274	argF	none	0
ECK0275	yagJ'	none	0
ECK0276	yagK	none	0
ECK0277	yagL	none	0
ECK0278	yagM	none	0
ECK0279	yagN	none	0
ECK0280	intF	none	0
ECK0281	yagP'	none	0
ECK0282	paoD	none	0
ECK0283	paoC	none	0
ECK0284	paoB	none	0
ECK0285	paoA	none	0
ECK0286	yagU	none	0
ECK0287	ykgJ	none	0
ECK0288	ecpE	none	0
ECK0289	ecpD	none	0
ECK0290	ecpC	none	0
ECK0291	ecpB	none	0
ECK0292	ecpA	none	0
ECK0293	ecpR	none	0
ECK0294	ykgL	none	0
ECK0295	ykgO	none	0
ECK0296	ykgM	none	0
ECK0297	eaeH'	none	0
ECK0298	insE1	none	0
ECK0299	insF1	none	0
ECK0300	ykgA'	none	0
ECK0301	rclC	none	0
ECK0302	rclB	none	0
ECK0303	rclA	none	0
ECK0304	rclR	none	1
ECK0305	ykgE	none	0
ECK0306	ykgF	none	0
ECK0307	ykgG	none	0
ECK0308	ykgH	none	0
ECK0309	betA	none	0
ECK0310	betB	none	0
ECK0311	betI	none	0
ECK0312	betT	none	0
ECK0313	yahA	none	0
ECK0314	yahB	none	0
ECK0315	yahC	none	0
ECK0316	yahD	none	0
ECK0317	yahE	none	0
ECK0318	yahF	none	0
ECK0319	yahG	none	0
ECK0321	yahI	none	0
ECK0322	yahJ	none	0
ECK0323	yahK	none	0
ECK0324	yahL	none	0
ECK0325	yahM	none	0
ECK0326	yahN	none	0
ECK0327	yahO	none	0
ECK0328	prpR	none	0
ECK0329	prpB	none	0
ECK0330	prpC	none	0
ECK0331	prpD	none	0
ECK0332	prpE	none	0
ECK0333	codB	none	0
ECK0334	codA	none	0
ECK0335	cynR	none	0
ECK0336	cynT	none	0
ECK0337	cynS	none	0
ECK0338	cynX	none	0
ECK0339	lacA	none	0
ECK0340	lacY	none	0
ECK0341	lacZ	none	0
ECK0342	lacI	none	0
ECK0343	mhpR	none	0
ECK0344	mhpA	none	0
ECK0345	mhpB	none	0
ECK0346	mhpC	none	0
ECK0347	mhpD	none	0
ECK0348	mhpF	none	0
ECK0349	mhpE	none	0
ECK0350	mhpT	none	0
ECK0351	yaiL	none	0
ECK0352	frmB	none	0
ECK0353	frmA	none	0
ECK0354	frmR	none	0
ECK0355	yaiO	none	0
ECK0356	yaiX'	none	0
ECK0357	insC1	none	0
ECK0358	insD1	none	0
ECK0360	yaiP	none	0
ECK0361	yaiS	none	0
ECK0362	tauA	none	0
ECK0363	tauB	none	1
ECK0364	tauC	none	0
ECK0365	tauD	none	0
ECK0366	hemB	none	0
ECK0368	yaiT'	none	0
ECK0370	yaiV	none	0
ECK0371	ampH	none	0
ECK0373	yaiW	none	0
ECK0374	yaiY	none	0
ECK0375	yaiZ	none	0
ECK0376	ddlA	none	1
ECK0377	iraP	none	0
ECK0378	phoA	none	0
ECK0379	psiF	none	0
ECK0380	yaiC	none	0
ECK0381	proC	none	0
ECK0382	yaiI	none	0
ECK0383	aroL	none	0
ECK0384	yaiA	none	0
ECK0385	aroM	none	0
ECK0386	yaiE	none	0
ECK0387	ykiA'	none	0
ECK0388	rdgC	none	0
ECK0389	mak	none	0
ECK0390	araJ	none	0
ECK0391	sbcC	none	0
ECK0392	sbcD	none	0
ECK0393	phoB	none	1
ECK0394	phoR	none	0
ECK0395	brnQ	none	0
ECK0396	proY	none	0
ECK0397	malZ	none	0
ECK0398	acpH	none	0
ECK0399	queA	none	0
ECK0400	tgt	none	0
ECK0401	yajC	none	0
ECK0402	secD	none	0
ECK0403	secF	none	0
ECK0404	yajD	none	0
ECK0405	tsx	none	0
ECK0406	yajI	none	0
ECK0407	nrdR	none	0
ECK0409	ribE	none	0
ECK0410	nusB	none	0
ECK0411	thiL	none	0
ECK0412	pgpA	none	0
ECK0413	yajO	none	0
ECK0414	dxs	none	0
ECK0415	ispA	none	0
ECK0416	xseB	none	0
ECK0417	thiI	none	0
ECK0418	yajL	none	0
ECK0419	panE	none	0
ECK0420	yajQ	none	0
ECK0421	yajR	none	0
ECK0427	ampG	none	0
ECK0428	yajG	none	0
ECK0429	bolA	none	0
ECK0430	tig	none	0
ECK0431	clpP	none	0
ECK0432	clpX	none	0
ECK0434	hupB	none	0
ECK0435	ppiD	none	0
ECK0436	ybaV	none	0
ECK0437	fadM	none	0
ECK0438	queC	none	0
ECK0439	ybaE	none	0
ECK0440	cof	none	0
ECK0441	ybaO	none	0
ECK0442	mdlA	none	1
ECK0443	mdlB	none	1
ECK0444	glnK	none	0
ECK0445	amtB	none	0
ECK0446	tesB	none	0
ECK0447	ybaY	none	0
ECK0448	ybaZ	none	0
ECK0449	ffs	none	0
ECK0450	ybaA	none	0
ECK0451	ylaB	none	0
ECK0452	ylaC	none	0
ECK0453	maa	none	0
ECK0454	hha	none	0
ECK0455	tomB	none	0
ECK0457	acrA	none	1
ECK0459	mscK	none	0
ECK0460	ybaM	none	0
ECK0461	priC	none	0
ECK0462	ybaN	none	0
ECK0463	apt	none	0
ECK0464	dnaX	none	0
ECK0465	ybaB	none	0
ECK0466	recR	none	0
ECK0467	htpG	none	0
ECK0468	adk	none	0
ECK0469	hemH	none	0
ECK0470	aes	none	0
ECK0471	gsk	none	0
ECK0472	ybaL	none	0
ECK0473	fsr	none	0
ECK0474	ushA	none	0
ECK0475	ybaK	none	0
ECK0476	ybaP	none	0
ECK0477	ybaQ	none	0
ECK0478	copA	none	0
ECK0479	glsA	none	0
ECK0480	ybaT	none	0
ECK0481	cueR	none	0
ECK0482	ybbJ	none	0
ECK0483	qmcA	none	0
ECK0484	fetA	none	0
ECK0485	fetB	none	0
ECK0486	ybbN	none	0
ECK0487	ybbO	none	0
ECK0488	tesA	none	0
ECK0490	ybbP	none	0
ECK0491	rhsD	none	0
ECK0492	ybbC	none	0
ECK0493	rhsH'	none	0
ECK0494	ybbD'	none	0
ECK0495	ylbG'	none	0
ECK0496	mnmH	none	0
ECK0497	allS	none	0
ECK0498	allA	none	0
ECK0499	allR	none	0
ECK0500	gcl	none	0
ECK0501	hyi	none	0
ECK0502	glxR	none	0
ECK0504	ybbW	none	0
ECK0505	allB	none	0
ECK0506	ybbY	none	0
ECK0507	glxK	none	0
ECK0508	allE	none	0
ECK0509	allC	none	0
ECK0510	allD	none	0
ECK0511	fdrA	none	0
ECK0512	ylbE	none	0
ECK0513	ylbF	none	0
ECK0514	ybcF	none	0
ECK0515	purK	none	0
ECK0516	purE	none	0
ECK0517	lpxH	none	0
ECK0518	ppiB	none	0
ECK0519	cysS	none	0
ECK0520	ybcI	none	0
ECK0521	ybcJ	none	0
ECK0522	folD	none	0
ECK0523	sfmA	none	0
ECK0524	sfmC	none	0
ECK0525	sfmD	none	0
ECK0526	sfmH	none	0
ECK0527	sfmF	none	0
ECK0528	sfmZ	none	1
ECK0529	argU	none	0
ECK0530	intD	none	0
ECK0531	exoD'	none	0
ECK0532	peaD'	none	0
ECK0533	renD'	none	0
ECK0534	emrE	none	1
ECK0535	ybcK	none	0
ECK0536	ybcL	none	0
ECK0537	ybcM	none	0
ECK0538	ybcN	none	0
ECK0539	ninE	none	0
ECK0540	ybcO	none	0
ECK0541	rusA	none	0
ECK0542	ylcG	none	0
ECK0543	quuD	none	0
ECK0544	nmpC'	none	0
ECK0545	essD	none	0
ECK0546	rrrD	none	0
ECK0547	rzpD	none	0
ECK0548	rzoD	none	0
ECK0549	borD	none	0
ECK0550	ybcV	none	0
ECK0551	ybcW	none	0
ECK0552	nohD	none	0
ECK0553	tfaD'	none	0
ECK0554	ybcY'	none	0
ECK0555	tfaX'	none	0
ECK0556	appY	none	0
ECK0557	ompT	none	0
ECK0558	envY	none	1
ECK0559	ybcH	none	0
ECK0560	nfrA	none	0
ECK0561	nfrB	none	0
ECK0562	cusS	none	1
ECK0563	cusR	none	1
ECK0564	cusC	none	1
ECK0565	cusF	none	0
ECK0566	cusB	none	0
ECK0567	cusA	none	1
ECK0568	pheP	none	0
ECK0569	ybdG	none	0
ECK0571	ybdF	none	0
ECK0572	ybdJ	none	0
ECK0573	ybdK	none	0
ECK0574	hokE	none	0
ECK0575	entD	none	0
ECK0576	fepA	none	0
ECK0577	fes	none	0
ECK0578	ybdZ	none	0
ECK0579	entF	none	0
ECK0580	fepE	none	0
ECK0581	fepC	none	0
ECK0582	fepG	none	0
ECK0583	fepD	none	0
ECK0584	entS	none	0
ECK0585	fepB	none	0
ECK0586	entC	none	0
ECK0587	entE	none	0
ECK0588	entB	none	0
ECK0589	entA	none	0
ECK0590	entH	none	0
ECK0591	cstA	none	0
ECK0592	ybdD	none	0
ECK0593	ybdH	none	0
ECK0594	ybdL	none	0
ECK0595	ybdM	none	0
ECK0596	ybdN	none	0
ECK0597	ybdO	none	0
ECK0598	dsbG	none	0
ECK0599	ahpC	none	0
ECK0601	uspG	none	0
ECK0602	ybdR	none	0
ECK0603	rnk	none	0
ECK0604	rna	none	0
ECK0605	citT	none	0
ECK0606	citG	none	0
ECK0607	citX	none	0
ECK0608	citF	none	0
ECK0609	citE	none	0
ECK0610	citD	none	0
ECK0611	citC	none	0
ECK0612	citA	none	0
ECK0613	citB	none	0
ECK0614	dcuC	none	0
ECK0615	pagP	none	0
ECK0616	cspE	none	0
ECK0617	flc	none	0
ECK0618	ybeM'	none	0
ECK0620	tatE	none	0
ECK0621	lipA	none	0
ECK0622	ybeF	none	0
ECK0623	lipB	none	0
ECK0624	ybeD	none	0
ECK0625	dacA	none	0
ECK0626	rlpA	none	0
ECK0627	mrdB	none	0
ECK0628	mrdA	none	1
ECK0629	rlmH	none	0
ECK0630	rsfS	none	0
ECK0631	cobC	none	0
ECK0632	nadD	none	0
ECK0633	holA	none	0
ECK0634	lptE	none	0
ECK0636	ybeL	none	0
ECK0637	ybeQ	none	0
ECK0638	ybeR	none	0
ECK0639	djlB	none	0
ECK0640	ybeT	none	0
ECK0641	ybeU	none	0
ECK0642	djlC	none	0
ECK0643	hscC	none	0
ECK0644	rihA	none	0
ECK0645	gltL	none	1
ECK0646	gltK	none	0
ECK0647	gltJ	none	0
ECK0648	gltI	none	0
ECK0649	lnt	none	0
ECK0650	ybeX	none	0
ECK0651	ybeY	none	0
ECK0652	ybeZ	none	0
ECK0653	miaB	none	0
ECK0654	ubiF	none	0
ECK0655	glnX	none	0
ECK0656	glnV	none	0
ECK0657	metU	none	0
ECK0658	glnW	none	0
ECK0659	glnU	none	0
ECK0660	leuW	none	0
ECK0661	metT	none	0
ECK0662	asnB	none	0
ECK0663	umpH	none	0
ECK0664	nagC	none	0
ECK0665	nagA	none	0
ECK0666	nagB	none	0
ECK0667	nagE	none	0
ECK0668	glnS	none	0
ECK0669	chiP	none	0
ECK0670	chiQ	none	0
ECK0671	fur	none	0
ECK0672	fldA	none	0
ECK0673	ybfE	none	0
ECK0674	ybfF	none	0
ECK0675	seqA	none	0
ECK0676	pgm	none	0
ECK0677	ybfP	none	0
ECK0678	ybfG'	none	0
ECK0680	potE	none	0
ECK0681	speF	none	0
ECK0682	kdpE	none	1
ECK0683	kdpD	none	0
ECK0684	kdpC	none	0
ECK0685	kdpB	none	0
ECK0686	kdpA	none	0
ECK0687	kdpF	none	0
ECK0688	ybfA	none	0
ECK0689	rhsC	none	0
ECK0690	ybfB	none	0
ECK0691	rhsO'	none	0
ECK0692	ybfC	none	0
ECK0694	ybfL'	none	0
ECK0695	ybfD	none	0
ECK0696	ybgA	none	0
ECK0697	phr	none	0
ECK0698	dtpD	none	0
ECK0699	ybgI	none	0
ECK0700	ybgJ	none	0
ECK0701	ybgK	none	0
ECK0702	ybgL	none	0
ECK0703	nei	none	0
ECK0704	abrB	none	0
ECK0705	ybgO	none	0
ECK0706	ybgP	none	0
ECK0707	ybgQ	none	0
ECK0708	ybgD	none	0
ECK0709	gltA	none	0
ECK0710	sdhC	none	0
ECK0711	sdhD	none	0
ECK0712	sdhA	none	0
ECK0713	sdhB	none	0
ECK0714	sucA	none	0
ECK0715	sucB	none	0
ECK0716	sucC	none	0
ECK0717	sucD	none	0
ECK0718	mngR	none	0
ECK0719	mngA	none	0
ECK0720	mngB	none	0
ECK0721	cydA	none	0
ECK0722	cydB	none	0
ECK0723	cydX	none	0
ECK0724	ybgE	none	0
ECK0725	ybgC	none	0
ECK0726	tolQ	none	0
ECK0727	tolR	none	0
ECK0728	tolA	none	0
ECK0729	tolB	none	0
ECK0730	pal	none	0
ECK0731	ybgF	none	0
ECK0732	lysT	none	0
ECK0733	valT	none	0
ECK0734	lysW	none	0
ECK0735	valZ	none	0
ECK0736	lysY	none	0
ECK0737	lysZ	none	0
ECK0738	lysQ	none	0
ECK0739	nadA	none	0
ECK0740	pnuC	none	0
ECK0741	zitB	none	0
ECK0742	ybgS	none	0
ECK0743	aroG	none	0
ECK0744	gpmA	none	0
ECK0745	galM	none	0
ECK0746	galK	none	0
ECK0747	galT	none	0
ECK0748	galE	none	0
ECK0749	modF	none	0
ECK0750	modE	none	0
ECK0751	acrZ	none	0
ECK0752	modA	none	0
ECK0753	modB	none	0
ECK0754	modC	none	0
ECK0755	ybhA	none	0
ECK0756	pgl	none	0
ECK0757	ybhD	none	0
ECK0758	ybhH	none	0
ECK0759	ybhI	none	0
ECK0760	ybhJ	none	0
ECK0761	ybhC	none	0
ECK0762	ybhB	none	0
ECK0763	bioA	none	0
ECK0764	bioB	none	0
ECK0765	bioF	none	0
ECK0766	bioC	none	0
ECK0767	bioD	none	0
ECK0768	uvrB	none	0
ECK0769	ybhK	none	0
ECK0770	moaA	none	0
ECK0771	moaB	none	0
ECK0772	moaC	none	0
ECK0773	moaD	none	0
ECK0774	moaE	none	0
ECK0775	ybhL	none	0
ECK0776	ybhM	none	0
ECK0777	ybhN	none	0
ECK0778	clsB	none	0
ECK0779	ybhP	none	0
ECK0780	ybhQ	none	0
ECK0781	ybhR	none	0
ECK0782	ybhS	none	0
ECK0785	ybiH	none	0
ECK0786	rhlE	none	0
ECK0787	ybiA	none	0
ECK0789	ybiB	none	0
ECK0790	ybiC	none	0
ECK0791	ybiJ	none	0
ECK0792	ybiI	none	0
ECK0793	ybiX	none	0
ECK0794	fiu	none	0
ECK0795	mcbA	none	0
ECK0796	rlmF	none	0
ECK0797	ybiO	none	0
ECK0798	glnQ	none	1
ECK0799	glnP	none	0
ECK0800	glnH	none	0
ECK0801	dps	none	0
ECK0802	rhtA	none	0
ECK0803	ompX	none	0
ECK0804	opgE	none	0
ECK0807	mntR	none	0
ECK0808	ybiR	none	0
ECK0809	ldtB	none	0
ECK0810	ybiT	none	1
ECK0811	ybiU	none	0
ECK0812	ybiV	none	0
ECK0813	ybiW	none	0
ECK0814	ybiY	none	0
ECK0815	fsaA	none	0
ECK0816	moeB	none	0
ECK0817	moeA	none	0
ECK0818	iaaA	none	0
ECK0819	gsiA	none	0
ECK0820	gsiB	none	0
ECK0821	gsiC	none	0
ECK0822	gsiD	none	0
ECK0823	yliE	none	0
ECK0824	yliF	none	0
ECK0825	rimO	none	0
ECK0826	bssR	none	0
ECK0827	yliI	none	0
ECK0828	gstB	none	0
ECK0829	dacC	none	0
ECK0830	deoR	none	0
ECK0831	ybjG	none	0
ECK0833	ybjH	none	0
ECK0834	ybjI	none	0
ECK0835	ybjJ	none	0
ECK0836	rcdA	none	0
ECK0837	rybB	none	0
ECK0838	ybjL	none	0
ECK0839	ybjM	none	0
ECK0840	grxA	none	0
ECK0841	ybjC	none	1
ECK0843	rimK	none	0
ECK0844	ybjN	none	0
ECK0845	potF	none	0
ECK0846	potG	none	1
ECK0847	potH	none	0
ECK0848	potI	none	0
ECK0849	ybjO	none	0
ECK0850	rlmC	none	0
ECK0851	artJ	none	0
ECK0852	artM	none	0
ECK0853	artQ	none	0
ECK0854	artI	none	0
ECK0855	artP	none	1
ECK0856	ybjP	none	0
ECK0857	ybjQ	none	0
ECK0858	amiD	none	0
ECK0859	ybjS	none	0
ECK0860	ybjT	none	0
ECK0861	ltaE	none	0
ECK0862	poxB	none	0
ECK0863	hcr	none	0
ECK0864	hcp	none	0
ECK0865	ybjE	none	0
ECK0866	aqpZ	none	0
ECK0867	ybjD	none	0
ECK0868	ybjX	none	0
ECK0869	macA	none	1
ECK0870	macB	none	1
ECK0871	cspD	none	0
ECK0872	clpS	none	0
ECK0873	clpA	none	0
ECK0874	serW	none	0
ECK0875	infA	none	0
ECK0876	aat	none	0
ECK0877	cydC	none	1
ECK0878	cydD	none	1
ECK0879	trxB	none	0
ECK0880	lrp	none	0
ECK0881	ftsK	none	0
ECK0882	lolA	none	0
ECK0883	rarA	none	0
ECK0884	serS	none	0
ECK0885	dmsA	none	0
ECK0886	dmsB	none	0
ECK0887	dmsC	none	0
ECK0888	ycaC	none	0
ECK0889	ycaD	none	0
ECK0890	ycaM	none	0
ECK0891	ycaN	none	0
ECK0892	ycaK	none	0
ECK0893	pflA	none	0
ECK0894	pflB	none	0
ECK0895	focA	none	0
ECK0896	ycaO	none	0
ECK0897	ycaP	none	0
ECK0898	serC	none	0
ECK0899	aroA	none	0
ECK0900	ycaL	none	0
ECK0901	cmk	none	0
ECK0902	rpsA	none	0
ECK0903	ihfB	none	0
ECK0904	ycaI	none	0
ECK0905	msbA	none	1
ECK0906	lpxK	none	0
ECK0907	ycaQ	none	0
ECK0908	ycaR	none	0
ECK0909	kdsB	none	0
ECK0910	ycbJ	none	0
ECK0911	elyC	none	0
ECK0912	smtA	none	0
ECK0913	mukF	none	0
ECK0914	mukE	none	0
ECK0915	mukB	none	0
ECK0916	ldtD	none	0
ECK0917	ycbK	none	0
ECK0918	ycbL	none	0
ECK0919	aspC	none	0
ECK0921	asnS	none	0
ECK0922	pncB	none	0
ECK0923	pepN	none	0
ECK0924	ssuB	none	1
ECK0925	ssuC	none	0
ECK0926	ssuD	none	0
ECK0927	ssuA	none	0
ECK0928	ssuE	none	0
ECK0929	elfA	none	0
ECK0930	elfD	none	0
ECK0931	elfC	none	0
ECK0932	elfG	none	0
ECK0933	ycbU	none	0
ECK0934	ycbV	none	0
ECK0935	ycbF	none	0
ECK0936	pyrD	none	0
ECK0937	zapC	none	0
ECK0938	ycbX	none	0
ECK0939	rlmL	none	0
ECK0940	uup	none	1
ECK0941	pqiA	none	0
ECK0942	pqiB	none	0
ECK0943	pqiC	none	0
ECK0944	rmf	none	0
ECK0945	fabA	none	0
ECK0947	matP	none	0
ECK0948	ompA	none	0
ECK0949	sulA	none	0
ECK0950	sxy	none	0
ECK0951	yccS	none	0
ECK0952	yccF	none	0
ECK0953	helD	none	0
ECK0954	mgsA	none	0
ECK0955	yccT	none	0
ECK0956	yccU	none	0
ECK0957	hspQ	none	0
ECK0958	rlmI	none	0
ECK0959	yccX	none	0
ECK0960	tusE	none	0
ECK0961	yccA	none	0
ECK0962	serT	none	0
ECK0963	hyaA	none	0
ECK0964	hyaB	none	0
ECK0965	hyaC	none	0
ECK0966	hyaD	none	0
ECK0967	hyaE	none	0
ECK0968	hyaF	none	0
ECK0969	cbdA	none	0
ECK0970	cbdB	none	0
ECK0971	appA	none	0
ECK0972	etk	none	0
ECK0973	etp	none	0
ECK0974	gfcE	none	0
ECK0975	gfcD	none	0
ECK0976	gfcC	none	0
ECK0977	gfcB	none	0
ECK0978	gfcA	none	0
ECK0979	cspH	none	0
ECK0980	cspG	none	0
ECK0981	ymcE	none	0
ECK0982	gnsA	none	0
ECK0983	yccM	none	0
ECK0984	torS	none	1
ECK0985	torT	none	0
ECK0986	torR	none	1
ECK0987	torC	none	0
ECK0988	torA	none	0
ECK0989	torD	none	0
ECK0990	cbpM	none	0
ECK0991	cbpA	none	0
ECK0992	yccE	none	0
ECK0993	agp	none	0
ECK0994	yccJ	none	0
ECK0995	wrbA	none	0
ECK0996	ymdF	none	0
ECK0997	rutG	none	0
ECK0998	rutF	none	0
ECK0999	rutE	none	0
ECK1000	rutD	none	0
ECK1001	rutC	none	0
ECK1002	rutB	none	0
ECK1003	rutA	none	0
ECK1004	rutR	none	0
ECK1005	putA	none	0
ECK1006	putP	none	0
ECK1007	efeU'	none	0
ECK1008	efeO	none	0
ECK1009	efeB	none	0
ECK1010	phoH	none	0
ECK1011	pgaD	none	0
ECK1012	pgaC	none	0
ECK1013	pgaB	none	0
ECK1014	pgaA	none	0
ECK1015	ycdT	none	0
ECK1016	ymdE'	none	0
ECK1017	ycdU	none	0
ECK1018	serX	none	0
ECK1019	ghrA	none	0
ECK1020	ycdX	none	0
ECK1021	ycdY	none	0
ECK1022	ycdZ	none	0
ECK1023	csgG	none	0
ECK1024	csgF	none	0
ECK1025	csgE	none	0
ECK1026	csgD	none	0
ECK1027	csgB	none	0
ECK1028	csgA	none	0
ECK1029	csgC	none	0
ECK1030	ymdA	none	0
ECK1031	ymdB	none	0
ECK1032	clsC	none	0
ECK1033	opgC	none	0
ECK1034	opgG	none	0
ECK1036	yceK	none	0
ECK1037	msyB	none	0
ECK1038	mdtG	none	1
ECK1039	lpxL	none	0
ECK1040	yceA	none	0
ECK1041	yceI	none	0
ECK1042	yceJ	none	0
ECK1043	yceO	none	0
ECK1044	solA	none	0
ECK1045	bssS	none	0
ECK1046	dinI	none	0
ECK1047	pyrC	none	0
ECK1048	yceB	none	0
ECK1049	grxB	none	0
ECK1050	mdtH	none	0
ECK1051	rimJ	none	0
ECK1052	yceH	none	0
ECK1053	yceM	none	0
ECK1054	murJ	none	0
ECK1055	flgN	none	0
ECK1056	flgM	none	0
ECK1057	flgA	none	0
ECK1058	flgB	none	0
ECK1059	flgC	none	0
ECK1060	flgD	none	0
ECK1061	flgE	none	0
ECK1062	flgF	none	0
ECK1063	flgG	none	0
ECK1064	flgH	none	0
ECK1065	flgI	none	0
ECK1066	flgJ	none	0
ECK1067	flgK	none	0
ECK1068	flgL	none	0
ECK1070	yceQ	none	0
ECK1071	rluC	none	0
ECK1072	yceF	none	0
ECK1073	psrD	none	0
ECK1074	yceD	none	0
ECK1075	rpmF	none	0
ECK1076	plsX	none	0
ECK1077	fabH	none	0
ECK1078	fabD	none	0
ECK1079	fabG	none	0
ECK1080	acpP	none	0
ECK1082	pabC	none	0
ECK1083	yceG	none	0
ECK1084	tmk	none	0
ECK1085	holB	none	0
ECK1086	ycfH	none	0
ECK1087	ptsG	none	0
ECK1088	fhuE	none	0
ECK1089	hinT	none	0
ECK1090	ycfL	none	0
ECK1091	lpoB	none	0
ECK1092	thiK	none	0
ECK1093	nagZ	none	0
ECK1094	ycfP	none	0
ECK1095	ndh	none	0
ECK1096	ycfJ	none	0
ECK1098	bhsA	none	1
ECK1099	ldtC	none	0
ECK1100	mfd	none	0
ECK1101	ycfT	none	0
ECK1102	lolC	none	0
ECK1103	lolD	none	1
ECK1104	lolE	none	0
ECK1105	nagK	none	0
ECK1106	cobB	none	0
ECK1107	ycfZ	none	0
ECK1108	ymfA	none	0
ECK1109	potD	none	0
ECK1110	potC	none	0
ECK1111	potB	none	0
ECK1113	pepT	none	0
ECK1114	roxA	none	0
ECK1117	purB	none	0
ECK1118	hflD	none	0
ECK1119	mnmA	none	0
ECK1120	nudJ	none	0
ECK1121	rluE	none	0
ECK1122	icd	none	0
ECK1123	ymfD	none	0
ECK1124	ymfE	none	0
ECK1125	lit	none	0
ECK1126	intE	none	0
ECK1127	xisE	none	0
ECK1129	ymfI	none	0
ECK1130	ymfJ	none	0
ECK1131	cohE	none	0
ECK1133	ymfL	none	0
ECK1134	ymfM	none	0
ECK1135	aaaE'	none	0
ECK1136	ymfR	none	0
ECK1137	beeE'	none	0
ECK1138	jayE'	none	0
ECK1139	ymfQ	none	0
ECK1140	stfP	none	0
ECK1141	tfaP	none	0
ECK1142	tfaE	none	0
ECK1143	stfE'	none	0
ECK1144	pinE	none	0
ECK1145	mcrA	none	0
ECK1146	icdC'	none	0
ECK1147	iraM	none	0
ECK1148	ycgX	none	0
ECK1149	bluR	none	0
ECK1150	bluF	none	0
ECK1151	ycgZ	none	0
ECK1152	ymgA	none	0
ECK1153	ariR	none	0
ECK1154	ymgC	none	0
ECK1155	ycgG	none	0
ECK1156	ymgF	none	0
ECK1157	ycgH'	none	0
ECK1158	ymgD	none	0
ECK1161	ycgI'	none	0
ECK1162	minE	none	0
ECK1163	minD	none	0
ECK1164	minC	none	0
ECK1165	ycgJ	none	0
ECK1166	pliG	none	0
ECK1167	ycgL	none	0
ECK1168	ycgM	none	0
ECK1169	ycgN	none	0
ECK1170	hlyE	none	0
ECK1171	umuD	none	0
ECK1172	umuC	none	0
ECK1173	dsbB	none	0
ECK1174	nhaB	none	0
ECK1175	fadR	none	0
ECK1176	ycgB	none	0
ECK1177	dadA	none	0
ECK1178	dadX	none	1
ECK1179	cvrA	none	0
ECK1180	ldcA	none	0
ECK1181	emtA	none	0
ECK1182	ycgR	none	0
ECK1183	ymgE	none	0
ECK1184	ycgY	none	0
ECK1185	treA	none	0
ECK1186	dhaM	none	0
ECK1187	dhaL	none	0
ECK1188	dhaK	none	0
ECK1189	dhaR	none	0
ECK1190	ycgV	none	0
ECK1191	ychF	none	0
ECK1192	pth	none	0
ECK1193	ychH	none	0
ECK1194	dauA	none	0
ECK1195	prs	none	0
ECK1196	ispE	none	0
ECK1197	lolB	none	0
ECK1198	hemA	none	0
ECK1199	prfA	none	0
ECK1200	prmC	none	0
ECK1201	ychQ	none	0
ECK1202	ychA	none	0
ECK1203	kdsA	none	0
ECK1204	ldrA	none	0
ECK1205	rdlA	none	0
ECK1206	ldrB	none	0
ECK1207	rdlB	none	0
ECK1208	ldrC	none	0
ECK1209	rdlC	none	0
ECK1210	chaA	none	0
ECK1211	chaB	none	0
ECK1212	chaC	none	0
ECK1213	ychN	none	0
ECK1214	ychO	none	0
ECK1215	narL	none	0
ECK1216	narX	none	0
ECK1217	narK	none	0
ECK1219	narH	none	0
ECK1220	narJ	none	0
ECK1221	narI	none	0
ECK1223	rttR	none	0
ECK1224	tpr	none	0
ECK1225	tyrV	none	0
ECK1226	tyrT	none	0
ECK1227	purU	none	0
ECK1228	ychJ	none	0
ECK1229	rssA	none	0
ECK1230	rssB	none	0
ECK1231	galU	none	0
ECK1232	hns	none	1
ECK1233	tdk	none	0
ECK1234	insZ'	none	0
ECK1235	adhE	none	0
ECK1236	ychE	none	0
ECK1237	oppA	none	0
ECK1238	oppB	none	0
ECK1239	oppC	none	0
ECK1240	oppD	none	0
ECK1242	yciU	none	0
ECK1243	clsA	none	0
ECK1244	kch	none	0
ECK1245	yciI	none	0
ECK1246	tonB	none	0
ECK1247	yciA	none	0
ECK1248	yciB	none	0
ECK1249	yciC	none	0
ECK1250	ompW	none	0
ECK1251	yciE	none	0
ECK1252	yciF	none	0
ECK1253	yciG	none	0
ECK1254	trpA	none	0
ECK1255	trpB	none	0
ECK1256	trpC	none	0
ECK1257	trpD	none	0
ECK1258	trpE	none	0
ECK1259	trpL	none	0
ECK1260	yciV	none	0
ECK1261	yciO	none	0
ECK1262	yciQ	none	0
ECK1263	rluB	none	0
ECK1264	btuR	none	0
ECK1265	yciK	none	0
ECK1266	sohB	none	0
ECK1267	yciN	none	0
ECK1268	topA	none	0
ECK1269	cysB	none	0
ECK1270	yciX	none	0
ECK1271	acnA	none	0
ECK1272	ribA	none	0
ECK1273	pgpB	none	0
ECK1274	yciS	none	0
ECK1275	yciM	none	0
ECK1276	pyrF	none	0
ECK1277	yciH	none	0
ECK1278	osmB	none	0
ECK1279	yciT	none	0
ECK1280	gmr	none	0
ECK1281	rnb	none	0
ECK1282	yciW	none	0
ECK1283	fabI	none	0
ECK1284	ycjD	none	0
ECK1285	sapF	none	0
ECK1286	sapD	none	0
ECK1287	sapC	none	0
ECK1288	sapB	none	0
ECK1289	sapA	none	0
ECK1290	ymjA	none	0
ECK1291	puuP	none	0
ECK1292	puuA	none	0
ECK1293	puuD	none	0
ECK1294	puuR	none	0
ECK1295	puuC	none	0
ECK1296	puuB	none	0
ECK1297	puuE	none	0
ECK1298	pspF	none	0
ECK1299	pspA	none	0
ECK1300	pspB	none	0
ECK1301	pspC	none	0
ECK1302	pspD	none	0
ECK1303	pspE	none	0
ECK1304	ycjM	none	0
ECK1305	ycjN	none	0
ECK1306	ycjO	none	0
ECK1307	ycjP	none	0
ECK1308	ycjQ	none	0
ECK1309	ycjR	none	0
ECK1310	ycjS	none	0
ECK1311	ycjT	none	0
ECK1312	ycjU	none	0
ECK1313	ycjV'	none	0
ECK1315	ompG	none	0
ECK1316	ycjW	none	1
ECK1317	ycjX	none	0
ECK1319	tyrR	none	0
ECK1320	tpx	none	0
ECK1321	ycjG	none	0
ECK1322	mpaA	none	0
ECK1323	ymjC'	none	0
ECK1324	ycjY	none	0
ECK1325	pgrR	none	0
ECK1326	mppA	none	0
ECK1327	ynaI	none	0
ECK1328	ynaJ	none	0
ECK1329	uspE	none	0
ECK1330	fnr	none	1
ECK1331	ogt	none	0
ECK1332	abgT	none	0
ECK1333	abgB	none	0
ECK1334	abgA	none	0
ECK1335	abgR	none	0
ECK1336	mcaS	none	0
ECK1337	smrA	none	0
ECK1338	ydaM	none	0
ECK1339	ydaN	none	0
ECK1340	dbpA	none	0
ECK1341	ttcA	none	0
ECK1342	intR	none	0
ECK1343	ydaQ	none	0
ECK1344	rcbA	none	0
ECK1345	ralR	none	0
ECK1346	recT	none	0
ECK1347	recE	none	0
ECK1348	racC	none	0
ECK1349	ydaE	none	0
ECK1350	kilR	none	0
ECK1351	sieB	none	0
ECK1352	ydaF	none	0
ECK1353	ydaG	none	0
ECK1354	racR	none	0
ECK1355	ydaS	none	0
ECK1356	ydaT	none	0
ECK1357	ydaU	none	0
ECK1358	ydaV	none	0
ECK1359	ydaW'	none	0
ECK1360	rzpR'	none	0
ECK1361	rzoR	none	0
ECK1362	trkG	none	0
ECK1363	ynaK	none	0
ECK1364	ydaY'	none	0
ECK1365	tmpR'	none	0
ECK1366	lomR'	none	0
ECK1367	stfR	none	0
ECK1368	tfaR	none	0
ECK1369	pinR	none	0
ECK1370	ynaE	none	0
ECK1371	uspF	none	0
ECK1372	ompN	none	1
ECK1373	micC	none	0
ECK1374	pfo	none	0
ECK1375	ydbJ	none	0
ECK1376	hslJ	none	0
ECK1377	ldhA	none	1
ECK1378	ydbH	none	0
ECK1379	ynbE	none	0
ECK1380	ydbL	none	0
ECK1381	feaR	none	0
ECK1382	feaB	none	0
ECK1383	tynA	none	0
ECK1384	paaZ	none	0
ECK1385	paaA	none	0
ECK1386	paaB	none	0
ECK1387	paaC	none	0
ECK1388	paaD	none	0
ECK1389	paaE	none	0
ECK1390	paaF	none	0
ECK1391	paaG	none	0
ECK1392	paaH	none	0
ECK1393	paaI	none	0
ECK1394	paaJ	none	0
ECK1395	paaK	none	0
ECK1396	paaX	none	0
ECK1397	paaY	none	0
ECK1398	ydbA'	none	0
ECK1399	ydbC	none	0
ECK1400	ydbD	none	0
ECK1401	ynbA	none	0
ECK1402	ynbB	none	0
ECK1403	ynbC	none	0
ECK1404	ynbD	none	0
ECK1405	azoR	none	0
ECK1406	hrpA	none	0
ECK1407	ydcF	none	0
ECK1408	aldA	none	0
ECK1409	gapC'	none	0
ECK1410	cybB	none	0
ECK1411	ydcA	none	0
ECK1412	hokB	none	0
ECK1413	mokB	none	0
ECK1414	sokB	none	0
ECK1415	trg	none	0
ECK1416	ydcI	none	0
ECK1417	ydcJ	none	0
ECK1418	opgD	none	0
ECK1419	ydcH	none	0
ECK1420	rimL	none	0
ECK1421	ydcK	none	0
ECK1422	tehA	none	0
ECK1423	tehB	none	0
ECK1424	ydcL	none	0
ECK1425	insP'	none	0
ECK1426	insQ	none	0
ECK1427	ydcO	none	0
ECK1428	ydcN	none	0
ECK1429	ydcP	none	0
ECK1430	yncJ	none	0
ECK1431	hicA	none	0
ECK1432	hicB	none	0
ECK1433	ydcR	none	0
ECK1434	ydcS	none	0
ECK1435	ydcT	none	1
ECK1436	ydcU	none	0
ECK1437	ydcV	none	0
ECK1438	patD	none	0
ECK1439	ydcX	none	0
ECK1440	ydcY	none	0
ECK1441	ydcZ	none	0
ECK1442	mnaT	none	0
ECK1443	curA	none	0
ECK1444	mcbR	none	0
ECK1445	yncD	none	0
ECK1446	yncE	none	0
ECK1447	ansP	none	0
ECK1448	yncG	none	0
ECK1449	yncH	none	0
ECK1450	rhsE'	none	0
ECK1451	ydcD	none	0
ECK1452	yncI'	none	0
ECK1454	ydcC	none	0
ECK1455	pptA	none	0
ECK1456	yddH	none	0
ECK1457	nhoA	none	0
ECK1458	yddE	none	0
ECK1459	narV	none	0
ECK1460	narW	none	0
ECK1461	narY	none	0
ECK1462	narZ	none	0
ECK1465	yddK'	none	0
ECK1466	yddL'	none	0
ECK1467	yddG	none	0
ECK1468	fdnG	none	0
ECK1469	fdnH	none	0
ECK1470	fdnI	none	0
ECK1471	yddM	none	0
ECK1472	adhP	none	0
ECK1473	maeA	none	0
ECK1474	sra	none	0
ECK1475	bdm	none	0
ECK1476	osmC	none	0
ECK1477	ddpF	none	0
ECK1478	ddpD	none	0
ECK1479	ddpC	none	0
ECK1480	ddpB	none	0
ECK1481	ddpA	none	0
ECK1482	ddpX	none	0
ECK1483	dosP	none	0
ECK1484	dosC	none	0
ECK1485	yddW	none	0
ECK1486	gadC	none	0
ECK1487	gadB	none	0
ECK1488	pqqL	none	0
ECK1489	yddB	none	0
ECK1490	yddA	none	0
ECK1491	ydeM	none	0
ECK1492	ydeN	none	0
ECK1493	ydeO	none	0
ECK1494	ydeP	none	0
ECK1495	ydeQ	none	0
ECK1496	ydeR	none	0
ECK1497	ydeS	none	0
ECK1498	ydeT'	none	0
ECK1499	yneL'	none	0
ECK1500	hipA	none	0
ECK1501	hipB	none	0
ECK1503	yneO'	none	0
ECK1504	lsrK	none	0
ECK1505	lsrR	none	0
ECK1506	lsrA	none	0
ECK1507	lsrC	none	0
ECK1508	lsrD	none	0
ECK1509	lsrB	none	0
ECK1510	lsrF	none	0
ECK1511	lsrG	none	0
ECK1512	tam	none	0
ECK1513	yneE	none	0
ECK1514	uxaB	none	0
ECK1515	yneF	none	0
ECK1516	yneG	none	0
ECK1517	glsB	none	0
ECK1518	sad	none	0
ECK1519	yneJ	none	0
ECK1520	yneK	none	0
ECK1521	ydeA	none	0
ECK1522	marC	none	0
ECK1525	marB	none	0
ECK1526	eamA	none	0
ECK1528	dgcZ	none	0
ECK1529	ydeI	none	0
ECK1530	ydeJ	none	0
ECK1531	dcp	none	0
ECK1532	ydfG	none	0
ECK1533	rspR	none	0
ECK1534	ydfZ	none	0
ECK1535	ydfI	none	0
ECK1536	ydfJ'	none	0
ECK1537	ydfK	none	0
ECK1538	pinQ	none	0
ECK1539	tfaQ	none	0
ECK1540	stfQ	none	0
ECK1541	nohQ'	none	0
ECK1542	ynfO	none	0
ECK1543	ydfO	none	0
ECK1544	gnsB	none	0
ECK1545	ynfN	none	0
ECK1546	cspI	none	0
ECK1547	rzpQ	none	0
ECK1548	rrrQ	none	0
ECK1549	ydfR	none	0
ECK1550	essQ	none	0
ECK1551	cspB	none	0
ECK1552	cspF	none	0
ECK1553	quuQ	none	0
ECK1554	ydfU	none	0
ECK1555	rem	none	0
ECK1556	hokD	none	0
ECK1557	relE	none	0
ECK1558	relB	none	0
ECK1559	ydfV	none	0
ECK1560	flxA	none	0
ECK1561	intK'	none	0
ECK1562	ydfX'	none	0
ECK1563	dicC	none	0
ECK1564	dicA	none	0
ECK1565	ydfA	none	0
ECK1566	ydfB	none	0
ECK1567	ydfC	none	0
ECK1568	dicF	none	0
ECK1569	dicB	none	0
ECK1570	ydfD	none	0
ECK1571	ydfE'	none	0
ECK1573	intQ'	none	0
ECK1575	rspB	none	0
ECK1576	rspA	none	0
ECK1577	ynfA	none	0
ECK1578	ynfB	none	0
ECK1579	speG	none	0
ECK1580	ynfC	none	0
ECK1581	ynfD	none	0
ECK1582	ynfE	none	0
ECK1583	ynfF	none	0
ECK1584	ynfG	none	0
ECK1585	ynfH	none	0
ECK1586	dmsD	none	0
ECK1587	clcB	none	0
ECK1588	ynfK	none	0
ECK1589	mlc	none	0
ECK1590	ynfL	none	0
ECK1591	ynfM	none	0
ECK1592	asr	none	0
ECK1593	ydgD	none	0
ECK1594	mdtI	none	0
ECK1595	mdtJ	none	0
ECK1596	tqsA	none	0
ECK1597	pntB	none	0
ECK1598	pntA	none	0
ECK1599	ydgH	none	0
ECK1600	ydgI	none	0
ECK1601	folM	none	0
ECK1602	ydgC	none	0
ECK1603	rstA	none	1
ECK1604	rstB	none	1
ECK1605	tus	none	0
ECK1606	fumC	none	0
ECK1607	fumA	none	0
ECK1608	manA	none	0
ECK1609	ydgA	none	0
ECK1610	uidC	none	0
ECK1611	uidB	none	0
ECK1612	uidA	none	0
ECK1613	uidR	none	0
ECK1614	hdhA	none	0
ECK1615	malI	none	0
ECK1616	malX	none	0
ECK1617	malY	none	0
ECK1618	add	none	0
ECK1619	ydgJ	none	0
ECK1620	blr	none	0
ECK1621	cnu	none	0
ECK1622	ydgK	none	0
ECK1623	rsxA	none	0
ECK1624	rsxB	none	0
ECK1625	rsxC	none	0
ECK1626	rsxD	none	0
ECK1627	rsxG	none	0
ECK1628	rsxE	none	0
ECK1629	nth	none	0
ECK1630	dtpA	none	0
ECK1631	gstA	none	0
ECK1632	pdxY	none	0
ECK1633	tyrS	none	0
ECK1634	pdxH	none	0
ECK1635	mliC	none	0
ECK1636	anmK	none	0
ECK1637	slyB	none	0
ECK1638	slyA	none	0
ECK1639	ydhI	none	0
ECK1640	ydhJ	none	0
ECK1641	ydhK	none	0
ECK1642	sodC	none	0
ECK1643	ydhF	none	0
ECK1644	ydhL	none	0
ECK1645	nemR	none	0
ECK1646	nemA	none	0
ECK1647	gloA	none	0
ECK1648	rnt	none	0
ECK1649	lhr	none	0
ECK1650	grxD	none	0
ECK1651	mepH	none	0
ECK1652	sodB	none	0
ECK1653	ydhP	none	0
ECK1654	purR	none	0
ECK1655	ydhB	none	0
ECK1656	ydhC	none	0
ECK1657	cfa	none	0
ECK1658	ribC	none	0
ECK1659	mdtK	none	1
ECK1660	ydhQ	none	0
ECK1661	valV	none	0
ECK1662	valW	none	0
ECK1663	ydhR	none	0
ECK1664	ydhS	none	0
ECK1665	ydhT	none	0
ECK1666	ydhU	none	0
ECK1667	ydhX	none	0
ECK1668	ydhW	none	0
ECK1669	ydhV	none	0
ECK1670	ydhY	none	0
ECK1671	ydhZ	none	0
ECK1673	lpp	none	0
ECK1674	ldtE	none	0
ECK1675	sufE	none	0
ECK1676	sufS	none	0
ECK1677	sufD	none	0
ECK1678	sufC	none	0
ECK1679	sufB	none	0
ECK1680	sufA	none	0
ECK1681	rydB	none	0
ECK1682	ydiH	none	0
ECK1683	menI	none	0
ECK1684	ydiJ	none	0
ECK1685	ydiK	none	0
ECK1686	rprA	none	0
ECK1687	ydiL	none	0
ECK1688	ydiM	none	0
ECK1689	ydiN	none	0
ECK1690	ydiB	none	0
ECK1691	aroD	none	0
ECK1692	ydiF	none	0
ECK1693	ydiO	none	0
ECK1694	ydiP	none	0
ECK1695	ydiQ	none	0
ECK1696	ydiR	none	0
ECK1697	ydiS	none	0
ECK1698	ydiT	none	0
ECK1699	fadK	none	0
ECK1700	ppsA	none	0
ECK1701	ppsR	none	0
ECK1702	aroH	none	0
ECK1703	ydiE	none	0
ECK1704	ydiU	none	0
ECK1705	ydiV	none	0
ECK1706	nlpC	none	0
ECK1707	btuD	none	0
ECK1708	btuE	none	0
ECK1709	btuC	none	0
ECK1710	ihfA	none	0
ECK1711	pheT	none	0
ECK1712	pheS	none	0
ECK1713	pheM	none	0
ECK1714	rplT	none	0
ECK1715	rpmI	none	0
ECK1716	infC	none	0
ECK1717	thrS	none	0
ECK1719	yniD	none	0
ECK1720	ydiY	none	0
ECK1721	pfkB	none	0
ECK1722	ydiZ	none	0
ECK1723	yniA	none	0
ECK1724	yniB	none	0
ECK1725	yniC	none	0
ECK1726	ydjM	none	0
ECK1727	ydjN	none	0
ECK1728	ydjO	none	0
ECK1729	cedA	none	0
ECK1730	katE	none	0
ECK1731	chbG	none	0
ECK1732	chbF	none	0
ECK1733	chbR	none	0
ECK1734	chbA	none	0
ECK1735	chbC	none	0
ECK1736	chbB	none	0
ECK1737	osmE	none	0
ECK1738	nadE	none	0
ECK1739	cho	none	0
ECK1740	ves	none	0
ECK1741	spy	none	0
ECK1742	astE	none	0
ECK1743	astB	none	0
ECK1744	astD	none	0
ECK1745	astA	none	0
ECK1746	astC	none	0
ECK1747	xthA	none	0
ECK1748	ydjX	none	0
ECK1749	ydjY	none	0
ECK1750	ydjZ	none	0
ECK1751	ynjA	none	0
ECK1752	ynjB	none	0
ECK1753	ynjC	none	0
ECK1755	ynjE	none	0
ECK1756	ynjF	none	0
ECK1757	nudG	none	0
ECK1758	ynjH	none	0
ECK1759	gdhA	none	0
ECK1760	ynjI	none	0
ECK1761	topB	none	0
ECK1762	selD	none	0
ECK1763	ydjA	none	0
ECK1764	sppA	none	0
ECK1765	ansA	none	0
ECK1766	pncA	none	0
ECK1767	ydjE	none	0
ECK1768	ydjF	none	0
ECK1769	ydjG	none	0
ECK1770	ydjH	none	0
ECK1771	ydjI	none	0
ECK1772	ydjJ	none	0
ECK1773	ydjK	none	0
ECK1774	ydjL	none	0
ECK1775	yeaC	none	0
ECK1776	msrB	none	0
ECK1777	gapA	none	0
ECK1778	yeaD	none	0
ECK1779	yeaE	none	0
ECK1781	yeaG	none	0
ECK1782	yeaH	none	0
ECK1783	yeaI	none	0
ECK1784	yeaJ	none	0
ECK1785	yeaK	none	0
ECK1787	yeaL	none	0
ECK1788	yeaM	none	0
ECK1789	yeaN	none	0
ECK1790	yeaO	none	0
ECK1791	yoaF	none	0
ECK1792	yeaP	none	0
ECK1793	yeaQ	none	0
ECK1794	yoaG	none	0
ECK1795	yeaR	none	0
ECK1796	leuE	none	0
ECK1797	dmlR	none	0
ECK1798	dmlA	none	0
ECK1799	yeaV	none	0
ECK1800	yeaW	none	0
ECK1801	yeaX	none	0
ECK1802	rnd	none	0
ECK1803	fadD	none	0
ECK1804	yeaY	none	0
ECK1805	tsaB	none	0
ECK1806	yoaA	none	0
ECK1807	yoaB	none	0
ECK1808	yoaC	none	0
ECK1809	yoaH	none	0
ECK1810	pabB	none	0
ECK1811	nudL	none	0
ECK1812	sdaA	none	0
ECK1813	yoaD	none	0
ECK1814	yoaE	none	0
ECK1815	manX	none	0
ECK1816	manY	none	0
ECK1817	manZ	none	0
ECK1818	yobD	none	0
ECK1819	mntP	none	0
ECK1820	rlmA	none	0
ECK1821	cspC	none	0
ECK1822	yobF	none	0
ECK1823	yebO	none	0
ECK1824	mgrB	none	0
ECK1825	yobH	none	0
ECK1826	kdgR	none	0
ECK1827	yebQ	none	1
ECK1828	htpX	none	0
ECK1829	prc	none	0
ECK1831	msrC	none	0
ECK1832	yebS	none	0
ECK1833	yebT	none	0
ECK1834	rsmF	none	0
ECK1835	yebV	none	0
ECK1836	yebW	none	0
ECK1837	pphA	none	0
ECK1838	ryeA	none	0
ECK1839	sdsR	none	0
ECK1840	yebY	none	0
ECK1841	yebZ	none	0
ECK1842	yobA	none	0
ECK1843	holE	none	0
ECK1844	yobB	none	0
ECK1845	exoX	none	0
ECK1846	ptrB	none	0
ECK1847	yebE	none	0
ECK1848	yebF	none	0
ECK1849	yebG	none	0
ECK1850	purT	none	0
ECK1851	eda	none	0
ECK1852	edd	none	0
ECK1853	zwf	none	0
ECK1854	yebK	none	0
ECK1855	pykA	none	0
ECK1856	lpxM	none	0
ECK1857	mepM	none	0
ECK1858	znuA	none	0
ECK1859	znuC	none	0
ECK1860	znuB	none	0
ECK1861	ruvB	none	0
ECK1862	ruvA	none	0
ECK1863	yebB	none	0
ECK1864	ruvC	none	0
ECK1865	yebC	none	0
ECK1866	nudB	none	0
ECK1867	aspS	none	0
ECK1868	yecD	none	0
ECK1869	yecE	none	0
ECK1870	yecN	none	0
ECK1871	cmoA	none	0
ECK1872	cmoB	none	0
ECK1873	torZ	none	0
ECK1874	torY	none	0
ECK1875	cutC	none	0
ECK1876	yecM	none	0
ECK1878	yecT	none	0
ECK1879	flhE	none	0
ECK1880	flhA	none	0
ECK1881	flhB	none	0
ECK1882	cheZ	none	0
ECK1883	cheY	none	0
ECK1884	cheB	none	0
ECK1885	cheR	none	0
ECK1886	tap	none	0
ECK1887	tar	none	0
ECK1888	cheW	none	0
ECK1889	cheA	none	0
ECK1890	motB	none	0
ECK1891	motA	none	0
ECK1892	flhC	none	0
ECK1893	flhD	none	0
ECK1894	uspC	none	0
ECK1895	otsA	none	0
ECK1896	otsB	none	0
ECK1897	araH	none	0
ECK1898	araG	none	0
ECK1899	araF	none	0
ECK1900	ftnB	none	0
ECK1901	yecJ	none	0
ECK1903	yecR	none	0
ECK1904	ftnA	none	0
ECK1905	yecH	none	0
ECK1906	tyrP	none	0
ECK1907	yecA	none	0
ECK1908	leuZ	none	0
ECK1909	cysT	none	0
ECK1910	glyW	none	0
ECK1912	uvrC	none	0
ECK1913	uvrY	none	0
ECK1914	yecF	none	0
ECK1915	sdiA	none	1
ECK1916	yecC	none	1
ECK1917	yecS	none	0
ECK1918	dcyD	none	0
ECK1919	fliY	none	0
ECK1920	fliZ	none	0
ECK1921	fliA	none	0
ECK1923	fliD	none	0
ECK1924	fliS	none	0
ECK1925	fliT	none	0
ECK1926	amyA	none	0
ECK1927	yedD	none	0
ECK1928	yedE	none	0
ECK1929	yedF	none	0
ECK1930	yedK	none	0
ECK1931	yedL	none	0
ECK1932	yedN'	none	0
ECK1934	intG'	none	0
ECK1935	fliE	none	0
ECK1936	fliF	none	0
ECK1937	fliG	none	0
[truncated: 2,503 more rows]
