# Supplementary material for: Genome-wide analysis captures the determinants of the antibiotic cross-resistance interaction network
Source: Nat Commun. 2014 Jul 8;5:4352. doi: 10.1038/ncomms5352 (PMC4102323; doi:10.1038/ncomms5352)
Supplement: Supplementary Data 5 — Specific substitutions which were previously found in antibiotic resistant clinical isolates [file ncomms5352-s6.xls]

## Sheet: Sheet1
Supplementary Data 5 : Specific substitutions which were previously also found in nature and antibiotic resistant clinical isolates.
Mutations observed after our laboratory evolution experiments				Mutations observed in nature and clincal isolates
Gene	Amino acid change	Antibiotic adapted to	Line	Gene	Amino acid change	Antibiotic towards which tested strains showed resistance	Reference
folA	Ile94Leu	TRM	TRM2	folA	Ile94Leu	TRM	Miller, K., O’Neill, A. J. & Chopra, I. Escherichia coli Mutators Present an Enhanced Risk for Emergence of Antibiotic Resistance during Urinary Tract Infections. Antimicrob Agents Chemother 48, 23–29 (2004).
fusA	Pro659Gln	KAN, TOB	KAN8, TOB3	fusA	Pro659Gln	KAN	Johanson, U. & Hughes, D. Fusidic acid-resistant mutants define three regions in elongation factor G of Salmonella typhimurium. Gene 143, 55–59 (1994)
gyrA	Ser83Leu	CPR, NAL	CPR3, NAL8	gyrA	Ser83Phe	CPR, NAL	Kim, J. H., Cho, J. K. & Kim, K. S. Prevalence and characterization of plasmid-mediated quinolone resistance genes in Salmonella isolated from poultry in Korea. Avian Pathol. 42, 221–229 (2013)
gyrA	Ser83Leu	CPR, NAL	CPR3, NAL8	gyrA	Ser83Leu	CPR	Aoike, N. et al. Molecular characterization of extraintestinal Escherichia coli isolates in Japan: relationship between sequence types and mutation patterns of quinolone resistance-determining regions analyzed by pyrosequencing. J. Clin. Microbiol. 51, 1692–1698 (2013)
gyrA	Asp87Gly	CPR, NAL	CPR9, NAL1, NAL8	gyrA	Asp87Gly	CPR	Aoike, N. et al. Molecular characterization of extraintestinal Escherichia coli isolates in Japan: relationship between sequence types and mutation patterns of quinolone resistance-determining regions analyzed by pyrosequencing. J. Clin. Microbiol. 51, 1692–1698 (2013)
gyrA	Asp87Asn	NAL	NAL7	gyrA	Asp87Asn	CPR	Aoike, N. et al. Molecular characterization of extraintestinal Escherichia coli isolates in Japan: relationship between sequence types and mutation patterns of quinolone resistance-determining regions analyzed by pyrosequencing. J. Clin. Microbiol. 51, 1692–1698 (2013)
gyrA	Ser83Leu	CPR, NAL	CPR3, NAL8	gyrA	Ser83Leu	enrofloxacin	Shaheen, B. W., Nayak, R., Foley, S. L. & Boothe, D. M. Chromosomal and plasmid-mediated fluoroquinolone resistance mechanisms among broad-spectrum-cephalosporin-resistant Escherichia coli isolates recovered from companion animals in the USA. J. Antimicrob. Chemother. 68, 1019–1024 (2013)
gyrA	Asp87Asn	NAL	NAL7	gyrA	Asp87Asn	enrofloxacin	Shaheen, B. W., Nayak, R., Foley, S. L. & Boothe, D. M. Chromosomal and plasmid-mediated fluoroquinolone resistance mechanisms among broad-spectrum-cephalosporin-resistant Escherichia coli isolates recovered from companion animals in the USA. J. Antimicrob. Chemother. 68, 1019–1024 (2013)
gyrA	Ser83Leu	CPR, NAL	CPR3, NAL8	gyrA	Ser83Leu	CPR	Fu, Y. et al. Specific patterns of gyrA mutations determine the resistance difference to ciprofloxacin and levofloxacin in Klebsiella pneumoniae and Escherichia coli. BMC Infect. Dis. 13, 8 (2013)
gyrA	Asp87Asn	NAL	NAL7	gyrA	Asp87Asn	CPR	Fu, Y. et al. Specific patterns of gyrA mutations determine the resistance difference to ciprofloxacin and levofloxacin in Klebsiella pneumoniae and Escherichia coli. BMC Infect. Dis. 13, 8 (2013)
gyrA	Asp87Tyr	NAL	NAL3, NAL6	gyrA	Asp87Tyr	CPR	Fu, Y. et al. Specific patterns of gyrA mutations determine the resistance difference to ciprofloxacin and levofloxacin in Klebsiella pneumoniae and Escherichia coli. BMC Infect. Dis. 13, 8 (2013)
gyrA	Asp87Gly	CPR, NAL	CPR9, NAL1, NAL8	gyrA	Asp87Gly	quinolones and beta-lactams	Miró, E. et al. [Resistance to quinolones and beta-lactams in Salmonella enterica due to mutations in topoisomerase-encoding genes, altered cell permeability and expression of an active efflux system]. Enferm. Infecc. Microbiol. Clin. 22, 204–211 (2004)
gyrA	Ser83Leu	CPR, NAL	CPR3, NAL8	gyrA	Ser83Leu	CPR	Linde, H. J. et al. In vivo increase in resistance to ciprofloxacin in Escherichia coli associated with deletion of the C-terminal part of MarR. Antimicrob. Agents Chemother. 44, 1865–1868 (2000)
gyrA	Asp87Tyr	NAL	NAL3, NAL6	gyrA	Asp87Tyr	CPR	Linde, H. J. et al. In vivo increase in resistance to ciprofloxacin in Escherichia coli associated with deletion of the C-terminal part of MarR. Antimicrob. Agents Chemother. 44, 1865–1868 (2000)
marR	Ala70Thr	TET	TET8	marR	Ala70Thr	TET, CHL	Ariza, R. R., Cohen, S. P., Bachhawat, N., Levy, S. B. & Demple, B. Repressor mutations in the marRAB operon that activate oxidative stress genes and multiple antibiotic resistance in Escherichia coli. J. Bacteriol. 176, 143–148 (1994)
nfsB	Arg107His	NIT	NIT4	nfsB	Arg107His	NIT	Stein, D. C., Carrizosa, E. & Dunham, S. Use of nfsB, encoding nitroreductase, as a reporter gene to determine the mutational spectrum of spontaneous mutations in Neisseria gonorrhoeae. BMC Microbiol. 9, 239 (2009)
nfsB	Arg107His	NIT	NIT4	nfsB	Arg107His	NIT	Sandegren, L., Lindqvist, A., Kahlmeter, G. & Andersson, D. I. Nitrofurantoin resistance mechanism and fitness cost in Escherichia coli. J. Antimicrob. Chemother. 62, 495–503 (2008)
nfsB	Gln44Arg	NIT	NIT8	nfsB	Gln44Leu	NIT	Sandegren, L., Lindqvist, A., Kahlmeter, G. & Andersson, D. I. Nitrofurantoin resistance mechanism and fitness cost in Escherichia coli. J. Antimicrob. Chemother. 62, 495–503 (2008)
rob	Arg156His	FOX	FOX8	rob	Arg156His	spectinomycin, cefotaxime	Buffet-Bataillon, S., Jeune, A. L., Gall-David, S. L., Bonnaure-Mallet, M. & Jolivet-Gougeon, A. Molecular mechanisms of higher MICs of antibiotics and quaternary ammonium compounds for Escherichia coli isolated from bacteraemia
rpoB	His526Tyr	NIT	NIT4	rpoB	His526Tyr	rifampicin	Nielsen, K., Hindersson, P., Høiby, N. & Bangsborg, J. M. Sequencing of the rpoB Gene inLegionella pneumophila and Characterization of Mutations Associated with Rifampin Resistance in theLegionellaceae. Antimicrob. Agents Chemother. 44, 2679–2683 (2000)
rpoB	His526Tyr	NIT	NIT5	rpoB	His526Tyr	rifampicin	Rattan, A., Kalia, A. & Ahmad, N. Multidrug-resistant Mycobacterium tuberculosis: molecular perspectives. Emerg Infect Dis 4, 195–209 (1998)
rpoB	His526Tyr	NIT	NIT5	rpoB	His526Tyr	rifampin	Musser, J. M. Antimicrobial agent resistance in mycobacteria: molecular genetic insights. Clin. Microbiol. Rev. 8, 496–514 (1995)
