# Supplementary material for: Genome-wide analysis captures the determinants of the antibiotic cross-resistance interaction network
Source: Nat Commun. 2014 Jul 8;5:4352. doi: 10.1038/ncomms5352 (PMC4102323; doi:10.1038/ncomms5352)
Supplement: Supplementary Data 6 — Mutations generating in-frame stop codons, frameshifts or disrupting start codons. [file ncomms5352-s7.xls]

## Sheet: Sheet1
Supplementary Data 6 : Genes with compromised or no activities.
Gene	b#	Number of evolved lines carrying inactivating mutations	Lines carrying inactivating mutations	Gene deletion gives resistance to *	Gene deletion gives sensitivity to *	FunctionalCategory	References
acrR	b0464	6	CHL9, CPR4, CPR5, ERY2, NAL8, TRM2	LOM,NAL,DOX,TET,BLM,PIP,TRM	no phenotype	Alteration or overexpression of efflux pump	Poole, K. in Antibiotic Discovery and Development (Dougherty, T. J. & Pucci, M. J.) 349<U+0096>395 (Springer US, 2012). at <http://www.springerlink.com/content/vg145548667u2857/>
ahpF	b0606	1	NIT4	no phenotype	no phenotype	Defence against Oxidative stress	Ling, J. et al. Protein Aggregation Caused by Aminoglycoside Action Is Prevented by a Hydrogen Peroxide Scavenger. Molecular Cell (2012). doi:10.1016/j.molcel.2012.10.001
atpG	b3733	2	KAN8, TOB9	no phenotype	no phenotype	Modification of respiration and/or membrane potential	Senior, A. E. The proton-translocating ATPase of Escherichia coli. Annu Rev Biophys Biophys Chem 19, 7<U+0096>41 (1990).
cpxA	b3911	1	KAN8	AMK,GEN,STR,TOB	no phenotype	Defence against Membrane stress	Mahoney, T. F. & Silhavy, T. J. The Cpx Stress Response Confers Resistance to Some, but Not All, Bactericidal Antibiotics. J. Bacteriol. 195, 1869<U+0096>1874 (2013).
cyoB	b0431	1	KAN8	AMK,GEN,STR,TOB	NAL	Modification of respiration and/or membrane potential	Abramson, J. et al. The structure of the ubiquinol oxidase from Escherichia coli and its ubiquinone binding site. Nature Structural & Molecular Biology 7, 910<U+0096>917 (2000).
cyoC	b0430	1	TOB9	AMK,GEN,STR,TOB	no phenotype	Modification of respiration and/or membrane potential	Abramson, J. et al. The structure of the ubiquinol oxidase from Escherichia coli and its ubiquinone binding site. Nature Structural & Molecular Biology 7, 910<U+0096>917 (2000).
dinG	b0799	2	NAL7, NAL6	no phenotype	no phenotype	Defence against DNA stress	Voloshin, O. N., Vanevski, F., Khil, P. P. & Camerini-Otero, R. D. Characterization of the DNA Damage-inducible Helicase DinG from Escherichia coli. J. Biol. Chem. 278, 28284<U+0096>28293 (2003).
emrB	b2686	1	TET7	no phenotype	no phenotype	Alteration or overexpression of efflux pump	Nishino, K. & Yamaguchi, A. Analysis of a Complete Library of Putative Drug Transporter Genes in Escherichia coli. J. Bacteriol. 183, 5803<U+0096>5812 (2001).
eutB	b2441	1	KAN6	no phenotype	no phenotype	Defence against Oxidative stress	Bernier SP, L<e9>toff<e9> S, Delepierre M, Ghigo J-M. 2011. Biogenic ammonia modifies antibiotic resistance at a distance in physically separated bacteria. Mol Microbiol.
fis	b3261	1	ERY6	no phenotype	no phenotype	Transcriptional rewiring	Bradley, M. D., Beach, M. B., Koning, A. P. J. de, Pratt, T. S. & Osuna, R. Effects of Fis on Escherichia coli gene expression during different growth stages. Microbiology 153, 2922<U+0096>2940 (2007).
frdD	b4151	1	AMP7	no phenotype	no phenotype	Modification of respiration and/or membrane potential	Iverson, T. M., Luna-Chavez, C., Cecchini, G. & Rees, D. C. Structure of the Escherichia coli Fumarate Reductase Respiratory Complex. Science 284, 1961<U+0096>1966 (1999).
hybF	b2991	1	KAN4	no phenotype	no phenotype	Modification of respiration and/or membrane potential	Hube, M., Blokesch, M. & B<f6>ck, A. Network of Hydrogenase Maturation in Escherichia coli: Role of Accessory Proteins HypA and HybF. J. Bacteriol. 184, 3879<U+0096>3885 (2002).
kbaY	b3137	1	NIT6	NA	NA	Changes in metabolism	Brinkk<f6>tter, A., Kl<f6><df>, H., Alpert, C.-A. & Lengeler, J. W. Pathways for the utilization of N-acetyl-galactosamine and galactosamine in Escherichia coli. Molecular Microbiology 37, 125<U+0096>135 (2000).
lepA	b2569	1	CPR9	no phenotype	no phenotype	Modification of the cellular subsystem targeted by the drug	Pech, M. et al. Elongation factor 4 (EF4/LepA) accelerates protein synthesis at increased Mg2+ concentrations. PNAS 108, 3199<U+0096>3203 (2011).
marR	b1530	11	CHL5, CHL7, CPR7, DOX2, DOX4, NAL3, TET1, TET3, NAL7, CPR9, CHL3	no phenotype	no phenotype	Alteration or overexpression of efflux pump	Poole, K. in Antibiotic Discovery and Development (Dougherty, T. J. & Pucci, M. J.) 349<U+0096>395 (Springer US, 2012). at <http://www.springerlink.com/content/vg145548667u2857/>
mipA	b1782	2	AMP8, CPR9	no phenotype	no phenotype	Changes of membrane permeability	Langsrud S, Sundheim G, Holck A l. 2004. Cross-resistance to antibiotics of Escherichia coli adapted to benzalkonium chloride or exposed to stress-inducers. Journal of Applied Microbiology 96:201<U+0096>208.
mlaF	b3195	1	CPR9	no phenotype	no phenotype	Changes of membrane permeability	Malinverni, J. C. & Silhavy, T. J. An ABC transport system that maintains lipid asymmetry in the Gram-negative outer membrane. PNAS 106, 8009<U+0096>8014 (2009).
mprA	b2684	4	NIT2, NAL3, NIT8, NAL1	FOX,TRM	no phenotype	Alteration or overexpression of efflux pump	Lomovskaya, O., Lewis, K. & Matin, A. EmrR is a negative regulator of the Escherichia coli multidrug resistance pump EmrAB. J. Bacteriol. 177, 2328<U+0096>2334 (1995).
nfsA	b0851	1	NIT4	NIT	no phenotype	Enzymatic modification of the drug	Whiteway, J. et al. Oxygen-Insensitive Nitroreductases: Analysis of the Roles ofnfsA and nfsB in Development of Resistance to 5-Nitrofuran Derivatives in Escherichia coli. J. Bacteriol. 180, 5529–5539 (1998).
nuoE	b2285	1	TOB8	GEN,STR,TOB	no phenotype	Modification of respiration and/or membrane potential	Leif, H., Sled, V. D., Ohnishi, T., Weiss, H. & Friedrich, T. Isolation and Characterization of the Proton-translocating NADH:ubiquinone Oxidoreductase from Escherichia coli. European Journal of Biochemistry 230, 538<U+0096>548 (1995).
nuoF	b2284	1	KAN4	AMK,GEN,STR,TOB	no phenotype	Modification of respiration and/or membrane potential	Leif, H., Sled, V. D., Ohnishi, T., Weiss, H. & Friedrich, T. Isolation and Characterization of the Proton-translocating NADH:ubiquinone Oxidoreductase from Escherichia coli. European Journal of Biochemistry 230, 538<U+0096>548 (1995).
nuoI	b2281	1	TOB10	AMK,GEN,STR,TOB	no phenotype	Modification of respiration and/or membrane potential	Leif, H., Sled, V. D., Ohnishi, T., Weiss, H. & Friedrich, T. Isolation and Characterization of the Proton-translocating NADH:ubiquinone Oxidoreductase from Escherichia coli. European Journal of Biochemistry 230, 538<U+0096>548 (1995).
ompC	b2215	9	AMP8, NIT3, NIT7, NIT8, FOX1, FOX2, FOX6, FOX7, FOX8	no phenotype	AMK,LOM,NAL,AMP	Changes of membrane permeability	Forst, S., Delgado, J. & Inouye, M. Phosphorylation of OmpR by the osmosensor EnvZ modulates expression of the ompF and ompC genes in Escherichia coli. PNAS 86, 6052<U+0096>6056 (1989).
ompF	b0929	3	CPR3, CPR7, CPR9	TET	no phenotype	Changes of membrane permeability	Forst, S., Delgado, J. & Inouye, M. Phosphorylation of OmpR by the osmosensor EnvZ modulates expression of the ompF and ompC genes in Escherichia coli. PNAS 86, 6052<U+0096>6056 (1989).
oppF	b1247	1	KAN8	no phenotype	no phenotype	Changes in metabolism	Andrews, J. C. & Short, S. A. opp-lac Operon fusions and transcriptional regulation of the Escherichia coli trp-linked oligopeptide permease. J. Bacteriol. 165, 434<U+0096>442 (1986).
phoQ	b1129	1	TRM9	no phenotype	no phenotype	Changes of membrane permeability	Macfarlane, E. L. A., Kwasnicka, A. & Hancock, R. E. W. Role of Pseudomonas aeruginosa PhoP-PhoQ in resistance to antimicrobial cationic peptides and aminoglycosides. Microbiology 146, 2543<U+0096>2554 (2000).
plaP	b2014	1	TOB9	no phenotype	no phenotype	Defence against Oxidative stress	Tkachenko, A., Nesterova, L. & Pshenichnov, M. The role of the natural polyamine putrescine in defense against oxidative stress in Escherichia coli. Arch Microbiol 176, 155<U+0096>157 (2001).
pnp	b3164	1	NAL9	no phenotype	no phenotype	Transcriptional rewiring	Zilhao R, Cairrao F, Régnier P, Arraiano CM (1996) PNPase modulates RNase II expression in Escherichia coli: implications for mRNA decay and cell metabolism. Molecular Microbiology 20: 1033–1042. doi:10.1111/j.1365-2958.1996.tb02544.x.
proQ	b1831	1	AMP7	no phenotype	no phenotype	Unknown	G. Chaulk, S. et al. ProQ Is an RNA Chaperone that Controls ProP Levels in Escherichia coli. Biochemistry 50, 3095–3106 (2011).
ptrA	b2821	1	NIT4	NA	NA	Changes in metabolism	Baneyx, F. & Georgiou, G. Construction and characterization of Escherichia coli strains deficient in multiple secreted proteases: protease III degrades high-molecular-weight substrates in vivo. J. Bacteriol. 173, 2696–2703 (1991).
pykF	b1676	1	CPR4	DOX,TET,FOX	GEN,BLM	Changes in metabolism	Emmerling, M. et al. Metabolic Flux Responses to Pyruvate Kinase Knockout in Escherichia coli. J. Bacteriol. 184, 152–164 (2002).
rapA	b0059	2	KAN6, TOB9	no phenotype	no phenotype	Transcriptional rewiring	Lynch SV, Dixon L, Benoit MR, Brodie EL, Keyhan M, Hu P, Ackerley DF, Andersen GL, Matin A. 2007. Role of the rapA Gene in Controlling Antibiotic Resistance of Escherichia coli Biofilms. Antimicrob Agents Chemother 51:3650<U+0096>3658.
rhlB	b3780	2	DOX4, DOX5	GEN,TOB	FOX,NIT	Modification of the cellular subsystem targeted by the drug	Rocak S, Linder P. 2004. DEAD-box proteins: the driving forces behind RNA metabolism. Nat Rev Mol Cell Biol 5:232<U+0096>241.
rph	b3643	8	NAL3, CPR9, AMP7, CHL3, CPR4, DOX1, FOX2, FOX6	no phenotype	no phenotype	Changes in metabolism	Jensen KF. 1993. The Escherichia coli K-12 <U+0093>wild types<U+0094> W3110 and MG1655 have an rph frameshift mutation that leads to pyrimidine starvation due to low pyrE expression levels. J. Bacteriol. 175:3401<U+0096>3407.
rpoS	b2741	1	TRM7	no phenotype	no phenotype	Transcriptional rewiring	Maciąg, A. et al.In vitro transcription profiling of the σS subunit of bacterial RNA polymerase: re-definition of the σS regulon and identification of σS-specific promoter sequence elements. Nucl. Acids Res. 39, 5338–5355 (2011).
rpsF	b4200	1	NAL9	no phenotype	no phenotype	Unknown_Ribosomal sub-unit	Ozaki, M., Mizushima, S. & Nomura, M. Identification and functional characterization of the protein controlled by the streptomycin-resistant locus in E. coli. Nature 222, 333–339 (1969).
sbmA	b0377	1	TOB4	STR,BLM	no phenotype	Changes of membrane permeability	Mattiuzzo M, Bandiera A, Gennaro R, Benincasa M, Pacor S, Antcheva N, Scocchi M. 2007. Role of the Escherichia coli SbmA in the antimicrobial activity of proline-rich peptides. Molecular Microbiology 66:151<U+0096>163.
soxR	b4063	3	ERY1, NAL6, CPR4	no phenotype	no phenotype	Defence against Oxidative stress	Farr, S. B. & Kogoma, T. Oxidative stress responses in Escherichia coli and Salmonella typhimurium. Microbiol. Rev. 55, 561–585 (1991).
sspA	b3229	2	CPR4, CPR9	no phenotype	no phenotype	Defence against Nutritional stress	Williams, M. D., Ouyang, T. X. & Flickinger, M. C. Starvation-induced expression of SspA and SspB: the effects of a null mutation in sspA on Escherichia coli protein synthesis and survival during growth and prolonged starvation. Molecular Microbiology 11, 1029–1043 (1994).
trmI	b2960	1	CPR9	no phenotype	no phenotype	Unknown	Bie, L. G. S. D. et al. The yggH Gene of Escherichia coli Encodes a tRNA (m7G46) Methyltransferase. J. Bacteriol. 185, 3238–3243 (2003).
yaeH	b0163	1	KAN6	no phenotype	no phenotype	Unknown	-
ycbZ	b0955	3	ERY1, ERY6, ERY8	no phenotype	no phenotype	Unknown	-
ycfQ	b1111	1	NIT4	no phenotype	no phenotype	Unknown	Rademacher C, Masepohl B. 2012. Copper-responsive gene regulation in bacteria. Microbiology 158:2451–2464.
yejA	b2177	1	KAN6	no phenotype	no phenotype	Alteration or overexpression of efflux pump	Antal, M., Bordeau, V., Douchin, V. & Felden, B. A Small Bacterial RNA Regulates a Putative ABC Transporter. J. Biol. Chem. 280, 7901–7908 (2005).
ygbE	b2749	1	NIT8	FOX,PIP	no phenotype	Unknown	Daley, D. O. et al. Global Topology Analysis of the Escherichia coli Inner Membrane Proteome. Science 308, 1321–1323 (2005).
* Chemogenomic information was obtained from: Girgis HS, Hottes AK, Tavazoie S. Genetic architecture of intrinsic antibiotic susceptibility.PLoS One. 20;4(5):e5629 (2009)
