# Supplementary material for: Genome-wide analysis captures the determinants of the antibiotic cross-resistance interaction network
Source: Nat Commun. 2014 Jul 8;5:4352. doi: 10.1038/ncomms5352 (PMC4102323; doi:10.1038/ncomms5352)
Supplement: Supplementary Data 7 — Cross-resistance pattern of the evolved lines carrying the selected specific mutations. [file ncomms5352-s8.xls]

## Sheet: evolvedLines
Supplementary Data 7: Cross-resistance pattern of the evolved lines carrying the selected specific mutations
				High-throughput results*
Gene name	SNP position	Nucleotide change	Amino acid change	Evolved Line	AMP	FOX	CPR	NAL	NIT	CHL	ERY	DOX	TET	TRM	TOB	KAN
trkH	4032216	C -> A	Thr350Lys	STR5	0	0	0	0	0	0	0	0	0	0	-1	-1
mprA	2809120	G -> T	Arg110Leu	NIT4	-1	-1	-1	-1	-1	0	0	-1	-1	-1	0	0
marR	1617394	T -> A	Val84Glu	AMP9	-1	-1	-1	0	0	0	0	-1	-1	-1	0	0
envZ	3532705	C -> T	Ala396Thr	NIT7	-1	-1	-1	-1	-1	0	-1	0	0	-1	0	0
envZ	3533169	A -> C	Val241Gly	CPR4	-1	-1	-1	-1	0	0	-1	-1	-1	-1	0	0
soxR	4275907	T -> G	Leu139*	ERY1	-1	-1	-1	-1	0	-1	-1	-1	-1	-1	0	0
soxR	4275907	T -> G	Leu139*	NAL6	-1	-1	-1	-1	0	-1	-1	-1	-1	-1	0	0
phoQ	1187850	C -> A	Gly384Cys	NIT6	-1	-1	-1	-1	-1	0	0	-1	-1	-1	0	0
gyrA	2337195	C -> T	Ser83Leu	CPR3	-1	-1	-1	-1	0	0	0	-1	-1	-1	0	0
gyrA	2337195	C -> T	Ser83Leu	NAL8	-1	-1	-1	-1	0	-1	-1	-1	-1	-1	0	0
gyrA	2337183	A -> G	Asp87Gly	CPR9	-1	-1	-1	-1	0	0	-1	-1	-1	-1	0	0
gyrA	2337183	A -> G	Asp87Gly	NAL1	-1	0	-1	-1	0	0	-1	0	0	0	-1	0
* Results of high-throughput susceptibility measurements for the corresponding evolved lines carrying the mutations. -1 indicates cross-resistance interactions and 0 no interactions. The susceptibility measurements were perfomed towards all 12 antibiotics.
